# Supplementary material for: Beyond genome-wide association studies: Investigating the role of noncoding regulatory elements in primary sclerosing cholangitis
Source: Hepatol Commun. 2023 Sep 27;7(10):e0242. doi: 10.1097/HC9.0000000000000242 (PMC10531193; doi:10.1097/HC9.0000000000000242)
Supplement: Supplementary file 1 [file hc9-7-e0242-s001.xlsx]

## Sheet: Table S1 Caption
Supplementary Table 1. Variants in the 29 non-HLA PSC-risk loci.
S1A, Lead SNPs, notable genes, and credible SNP counts at each of the 29 non-HLA PSC-risk loci.
S1B, Credible PSC risk SNPs based on European linkage disequilibrium.
S1C, Credible PSC risk SNPs based on fine mapping with FINEMAP.
S1D, Deleterious coding annotations associated with credible risk variants from B and C.
S1E, List of all PSC risk loci annotated by whether credible variants at the locus intersect coding exons.
S1F, Overview of the regulatory element impacts of credible risk SNPs at the PSC risk loci.

## Sheet: S1A. all PSC loci
locus	lead SNP	lead SNP coordinate (GRCh38)	SNPs in LD (1000G EUR, r2>0.7)	SNPs in 95% credible set, PP>1% (1 causal assumed)	notable gene
10p15.1	rs4147359	chr10:6066476	11	3	IL2RA
10q26.3	rs61861422	chr10:132544853	4	13	INPP5A
11q13.1	rs663743	chr11:64340263	24	16	CCDC88B
11q23.1	rs7937682	chr11:111709215	155	21	SIK2
12q24.12	rs3184504	chr12:111446804	14	1	SH2B3
13q14.11	rs61954180	chr13:40220445	12	4	FOXO1
15q25.1	rs11632488	chr15:79975159	38	23	BCL2A1
16p13.13	rs725613	chr16:11075826	75	10	CLEC16A
16p13.3	rs74856421	chr16:3723109	1	6	CREBBP1
16q22.1	rs79390277	chr16:68908687	15	9	TANGO6
17q21.32	rs850526	chr17:49208404	1	1	ABI3
18q22.2	rs1788097	chr18:69876452	45	31	CD226
19q13.32	rs60652743	chr19:46702450	20	11	PRKD2
19q13.33	rs681343	chr19:48703205	43	18	FUT2
1p36.32	rs3748816	chr1:2595307	132	53	MMEL1
21q22.3	rs1893592	chr21:42434957	1	2	UBASH3A
21q22.2	rs2836883	chr21:39094818	12	1	ETS2
22q11.23	rs145832854	chr22:24914162	12	9	SGSM1
2q13	rs72837826	chr2:111175424	22	9	BCL2L11
2q33.2	rs7426056	chr2:203747335	56	14	CD28
3p21.31	rs3197999	chr3:49684099	110	17	MST1
3p13	rs36023390	chr3:71473942	62	14	FOXP1
3q25.2	rs61762349	chr3:155089424	4	2	MME
3p13	rs80060485	chr3:71104739	1	14	FOXP1
4q27	rs13140464	chr4:122578590	33	36	IL2
4q24	rs228614	chr4:102657480	102	9	MANBA
4p16.1	rs4293777	chr4:10715315	44	26	CLNK
6q15	rs56258221	chr6:90320722	7	6	BACH2
6q23.3	rs72980770	chr6:137913152	8	11	TNFAIP3

## Sheet: S1B. 1000G EUR LD credible set
lead SNP	linked SNP	r	r-squared
rs681343	rs632111	0.945315	0.89362
rs681343	rs11878908	0.837005	0.700577
rs681343	rs2638282	0.919206	0.84494
rs681343	rs485186	0.940384	0.884322
rs681343	rs571689	0.947593	0.897932
rs681343	rs516316	0.99806	0.996124
rs681343	rs506897	0.947593	0.897932
rs681343	rs516246	0.99806	0.996124
rs681343	rs8112983	0.837005	0.700577
rs681343	rs504963	0.945315	0.89362
rs681343	rs503279	0.947593	0.897932
rs681343	rs2638280	0.939015	0.881749
rs681343	rs507711	0.945761	0.894464
rs681343	rs507855	0.945761	0.894464
rs681343	rs1704773	0.943413	0.890028
rs681343	rs2251034	0.947593	0.897932
rs681343	rs1688264	0.943413	0.890028
rs681343	rs35106244	0.905497	0.819925
rs681343	rs485073	0.940384	0.884322
rs681343	rs8111874	0.84401	0.712353
rs681343	rs4302147	0.858457	0.736948
rs681343	rs12462111	0.841742	0.70853
rs681343	rs2287921	0.837005	0.700577
rs681343	rs570794	0.947593	0.897932
rs681343	rs692854	0.941767	0.886925
rs681343	rs602662	0.946132	0.895166
rs681343	rs603985	0.940384	0.884322
rs681343	rs681343	1	1
rs681343	rs676388	0.919206	0.84494
rs681343	rs2548459	0.939015	0.881749
rs681343	rs35866622	0.898894	0.80801
rs681343	rs492602	0.99806	0.996124
rs681343	rs28894750	0.919206	0.84494
rs681343	rs281377	-0.845867	0.715491
rs681343	rs584768	0.921066	0.848363
rs681343	rs281379	0.920417	0.847167
rs681343	rs679574	0.99806	0.996124
rs681343	rs601338	0.99806	0.996124
rs681343	rs646327	0.938299	0.880405
rs681343	rs2452170	0.921066	0.848363
rs681343	rs507766	0.945761	0.894464
rs681343	rs633372	0.947593	0.897932
rs681343	rs2548458	0.939015	0.881749
rs61762349	rs1436631	1	1
rs61762349	rs61762349	1	1
rs61762349	rs75030813	0.972295	0.945358
rs61762349	rs16824558	1	1
rs3184504	rs2013002	0.889233	0.790735
rs3184504	rs10774625	0.97772	0.955936
rs3184504	rs11513729	0.87022	0.757283
rs3184504	rs7310615	0.997908	0.99582
rs3184504	rs847888	0.851169	0.724489
rs3184504	rs10774624	0.944421	0.891931
rs3184504	rs11065991	0.901104	0.811988
rs3184504	rs7137828	0.995838	0.991693
rs3184504	rs597808	0.987698	0.975547
rs3184504	rs3184504	1	1
rs3184504	rs653178	0.991691	0.983451
rs3184504	rs11065987	0.901104	0.811988
rs3184504	rs4766578	0.97772	0.955936
rs3184504	rs11065979	0.937551	0.879002
rs7426056	rs4675361	0.842928	0.710528
rs7426056	rs6728441	0.915859	0.838798
rs7426056	rs6435203	0.921142	0.848503
rs7426056	rs4675363	0.842928	0.710528
rs7426056	rs10932021	0.914343	0.836023
rs7426056	rs2882969	0.887049	0.786856
rs7426056	rs1974996	0.914343	0.836023
rs7426056	rs10186048	0.919326	0.84516
rs7426056	rs1973872	0.83892	0.703787
rs7426056	rs4673266	0.948727	0.900083
rs7426056	rs45620941	0.872591	0.761415
rs7426056	rs3116494	0.842928	0.710528
rs7426056	rs7426056	1	1
rs7426056	rs12467195	0.914343	0.836023
rs7426056	rs10210464	0.914343	0.836023
rs7426056	rs7420136	0.914343	0.836023
rs7426056	rs7588874	0.994645	0.989319
rs7426056	rs4675362	0.84997	0.722449
rs7426056	rs1980421	0.994624	0.989277
rs7426056	rs1961361	0.921652	0.849442
rs7426056	rs3116488	0.839045	0.703997
rs7426056	rs10170254	0.884233	0.781868
rs7426056	rs4673265	0.914343	0.836023
rs7426056	rs7422494	1	1
rs7426056	rs1980422	0.997317	0.994641
rs7426056	rs3116496	0.872591	0.761415
rs7426056	rs231389	0.951369	0.905103
rs7426056	rs10932018	0.914343	0.836023
rs7426056	rs6435207	0.841664	0.708398
rs7426056	rs13429019	0.948727	0.900083
rs7426056	rs4673260	0.915859	0.838798
rs7426056	rs11888947	0.884612	0.782538
rs7426056	rs716611	0.872591	0.761415
rs7426056	rs231385	0.917557	0.841911
rs7426056	rs3116493	0.842928	0.710528
rs7426056	rs4675365	0.915859	0.838798
rs7426056	rs12468949	0.917697	0.842168
rs7426056	rs10932020	0.914343	0.836023
rs7426056	rs3116499	0.94859	0.899823
rs7426056	rs6721210	0.83892	0.703787
rs7426056	rs11904512	0.884612	0.782538
rs7426056	rs12990568	0.872418	0.761113
rs7426056	rs2558210	0.887049	0.786856
rs7426056	rs62183988	0.872591	0.761415
rs7426056	rs10932019	0.914343	0.836023
rs7426056	rs4675364	0.915859	0.838798
rs7426056	rs231387	0.917186	0.84123
rs7426056	rs11677109	0.842928	0.710528
rs7426056	rs12693994	0.919865	0.846152
rs7426056	rs3115965	0.842928	0.710528
rs7426056	rs11681201	0.888587	0.789587
rs7426056	rs17449312	0.872591	0.761415
rs7426056	rs749933	0.887049	0.786856
rs7426056	rs2013278	0.84997	0.722449
rs7426056	rs2352407	0.915859	0.838798
rs7426056	rs13035157	0.915859	0.838798
rs72837826	rs79950062	0.856829	0.734156
rs72837826	rs6720394	0.852708	0.727111
rs72837826	rs72836348	0.980392	0.961168
rs72837826	rs17484848	0.980124	0.960643
rs72837826	rs376290829	0.852708	0.727111
rs72837826	rs77004761	0.9709	0.942647
rs72837826	rs144569746	0.985215	0.970649
rs72837826	rs72836352	0.985215	0.970649
rs72837826	rs72837849	0.852708	0.727111
rs72837826	rs72837843	0.852708	0.727111
rs72837826	rs113135335	0.980392	0.961168
rs72837826	rs13405741	0.944122	0.891366
rs72837826	rs72837816	0.985215	0.970649
rs72837826	rs72837850	0.852708	0.727111
rs72837826	rs72836349	0.980392	0.961168
rs72837826	rs72836346	0.859885	0.739402
rs72837826	rs72836345	0.9709	0.942647
rs72837826	rs72837847	0.852708	0.727111
rs72837826	rs72836344	0.975621	0.951836
rs72837826	rs545189732	0.845306	0.714542
rs72837826	rs72946301	0.939604	0.882856
rs72837826	rs72837826	1	1
rs1788097	rs1790962	0.95078	0.903983
rs1788097	rs1610554	0.971159	0.94315
rs1788097	rs1790946	0.977306	0.955127
rs1788097	rs12969657	0.993821	0.98768
rs1788097	rs1790961	0.973229	0.947175
rs1788097	rs1808094	0.971159	0.94315
rs1788097	rs2469434	0.84982	0.722194
rs1788097	rs4094864	-0.887432	0.787536
rs1788097	rs17207042	0.993821	0.98768
rs1788097	rs3018275	0.96311	0.927581
rs1788097	rs1788097	1	1
rs1788097	rs11151544	-0.889063	0.790433
rs1788097	rs1790974	0.861404	0.742017
rs1788097	rs1790576	0.962987	0.927344
rs1788097	rs948788	0.944421	0.891931
rs1788097	rs2365358	0.944421	0.891931
rs1788097	rs9950174	0.928666	0.862421
rs1788097	rs13381239	0.961059	0.923634
rs1788097	rs1788232	0.977306	0.955127
rs1788097	rs1790588	0.993821	0.98768
rs1788097	rs1788103	0.993821	0.98768
rs1788097	rs1790947	0.975229	0.951072
rs1788097	rs1790932	0.961059	0.923634
rs1788097	rs34875178	0.957034	0.915914
rs1788097	rs1790604	0.954725	0.9115
rs1788097	rs1790575	0.962876	0.92713
rs1788097	rs1790964	0.960901	0.923331
rs1788097	rs1790963	0.962876	0.92713
rs1788097	rs1790931	0.951023	0.904445
rs1788097	rs7239671	0.957034	0.915914
rs1788097	rs1615504	0.977306	0.955127
rs1788097	rs1788229	0.953142	0.90848
rs1788097	rs1865761	0.993821	0.98768
rs1788097	rs4891780	0.955179	0.912367
rs1788097	rs727088	0.95913	0.91993
rs1788097	rs28665408	0.868967	0.755104
rs1788097	rs11661553	-0.841578	0.708254
rs1788097	rs763361	0.96712	0.935321
rs1788097	rs1788100	0.991747	0.983562
rs1788097	rs1610555	0.840265	0.706045
rs1788097	rs1788098	0.993821	0.98768
rs1788097	rs1788105	0.96712	0.935321
rs1788097	rs8099412	0.971592	0.943991
rs1788097	rs75203923	0.944421	0.891931
rs1788097	rs7244202	0.96311	0.927581
rs61954180	rs61954183	0.892657	0.796837
rs61954180	rs61954204	0.930306	0.865469
rs61954180	rs61954180	1	1
rs61954180	rs17834700	0.892657	0.796837
rs61954180	rs61954202	0.892657	0.796837
rs61954180	rs61954181	0.94718	0.89715
rs61954180	rs12428789	0.892657	0.796837
rs61954180	rs61954179	0.991416	0.982906
rs61954180	rs79096394	0.892657	0.796837
rs61954180	rs61954201	0.93821	0.880238
rs61954180	rs74524628	0.991416	0.982906
rs61954180	rs11147786	0.93821	0.880238
rs725613	rs9926367	0.843598	0.711658
rs725613	rs741175	0.838154	0.702502
rs725613	rs11860603	0.928198	0.861552
rs725613	rs9929994	0.984727	0.969687
rs725613	rs12922303	0.867827	0.753124
rs725613	rs7198621	0.926292	0.858017
rs725613	rs9888908	0.931458	0.867614
rs725613	rs12917893	0.906012	0.820858
rs725613	rs8061826	0.867827	0.753124
rs725613	rs9921287	0.862171	0.743339
rs725613	rs11865121	0.924075	0.853915
rs725613	rs4322688	0.906012	0.820858
rs725613	rs7200940	0.93043	0.8657
rs725613	rs9941107	0.865298	0.748741
rs725613	rs6498160	0.853346	0.728199
rs725613	rs741172	0.910914	0.829764
rs725613	rs12103174	0.855868	0.73251
rs725613	rs12923098	0.931458	0.867614
rs725613	rs7193670	0.862171	0.743339
rs725613	rs12925642	0.935252	0.874696
rs725613	rs7204643	0.926292	0.858017
rs725613	rs12708717	0.867827	0.753124
rs725613	rs7186106	0.964563	0.930382
rs725613	rs12708715	0.925853	0.857204
rs725613	rs7204099	0.991259	0.982594
rs725613	rs3862468	0.863438	0.745525
rs725613	rs12924667	0.865298	0.748741
rs725613	rs7203793	0.997796	0.995597
rs725613	rs9933507	0.865298	0.748741
rs725613	rs12917656	0.867834	0.753136
rs725613	rs887864	0.945428	0.893834
rs725613	rs12928726	0.865298	0.748741
rs725613	rs12923054	0.912755	0.833122
rs725613	rs7403919	0.863768	0.746095
rs725613	rs7203150	0.857748	0.735732
rs725613	rs12930373	0.906012	0.820858
rs725613	rs12708716	0.991271	0.982618
rs725613	rs9888868	0.872242	0.760806
rs725613	rs3893661	0.867827	0.753124
rs725613	rs725613	1	1
rs725613	rs998592	0.85469	0.730495
rs725613	rs17805769	0.872242	0.760806
rs725613	rs741174	0.838154	0.702502
rs725613	rs9927527	0.926806	0.858969
rs725613	rs8064154	0.922222	0.850493
rs725613	rs9939397	0.856482	0.733561
rs725613	rs35732840	0.91759	0.841971
rs725613	rs2903692	0.901686	0.813038
rs725613	rs12924985	0.85775	0.735735
rs725613	rs9746695	0.916762	0.840453
rs725613	rs12927355	0.916762	0.840453
rs725613	rs7184615	0.993464	0.986971
rs725613	rs11861236	0.872242	0.760806
rs725613	rs741173	0.838154	0.702502
rs725613	rs7192287	0.933349	0.87114
rs725613	rs12928537	0.911407	0.830663
rs725613	rs9926078	0.862171	0.743339
rs725613	rs2867880	0.91759	0.841971
rs725613	rs12924729	0.903348	0.816038
rs725613	rs9652601	0.908573	0.825505
rs725613	rs12599402	0.865298	0.748741
rs725613	rs3893660	0.867827	0.753124
rs725613	rs12919083	0.924829	0.855309
rs725613	rs767448	0.855868	0.73251
rs725613	rs9934969	0.924075	0.853915
rs725613	rs9652582	0.925853	0.857204
rs725613	rs2058531	0.928198	0.861552
rs725613	rs9931397	0.92771	0.860646
rs725613	rs12917716	0.865298	0.748741
rs725613	rs12935413	0.975696	0.951983
rs725613	rs7198004	0.862171	0.743339
rs725613	rs7186145	0.845248	0.714444
rs725613	rs12924112	0.922222	0.850493
rs725613	rs35294447	0.901686	0.813038
rs725613	rs2041670	0.925853	0.857204
rs11632488	rs7167597	0.876732	0.768659
rs11632488	rs67122419	0.878944	0.772543
rs11632488	rs8026803	0.965663	0.932505
rs11632488	rs8025805	0.965162	0.931538
rs11632488	rs7167426	0.876732	0.768659
rs11632488	rs1879893	0.887244	0.787202
rs11632488	rs76648483	0.970373	0.941624
rs11632488	rs62025494	0.863084	0.744914
rs11632488	rs62025498	0.883994	0.781445
rs11632488	rs3826007	0.989305	0.978724
rs11632488	rs145484168	0.883994	0.781445
rs11632488	rs62025521	0.880323	0.774969
rs11632488	rs62025523	0.877258	0.769582
rs11632488	rs8026767	0.975942	0.952463
rs11632488	rs16971619	0.975942	0.952463
rs11632488	rs11632488	1	1
rs11632488	rs55873930	0.881741	0.777467
rs11632488	rs28505786	0.871037	0.758705
rs11632488	rs8033923	0.842579	0.709939
rs11632488	rs1987102	0.975582	0.95176
rs11632488	rs1138357	0.984141	0.968534
rs11632488	rs7180804	0.981126	0.962608
rs11632488	rs11631733	0.882558	0.778909
rs11632488	rs3848187	0.871037	0.758705
rs11632488	rs1138358	0.971625	0.944055
rs11632488	rs2586156	0.838619	0.703282
rs11632488	rs7177355	0.992052	0.984167
rs11632488	rs62025496	0.878944	0.772543
rs11632488	rs11631810	0.878944	0.772543
rs11632488	rs1879894	0.880816	0.775837
rs11632488	rs62025493	0.997292	0.994591
rs11632488	rs11631974	0.882558	0.778909
rs11632488	rs3848188	0.871037	0.758705
rs11632488	rs8025803	0.949175	0.900933
rs11632488	rs16971626	0.994638	0.989305
rs11632488	rs7169403	0.878944	0.772543
rs11632488	rs67760360	0.981126	0.962608
rs11632488	rs62025522	0.876732	0.768659
rs4293777	rs11930839	0.989754	0.979613
rs4293777	rs7678509	0.991718	0.983505
rs4293777	rs13116570	0.848341	0.719682
rs4293777	rs13137278	0.993769	0.987577
rs4293777	rs7654347	0.991718	0.983505
rs4293777	rs13111210	-0.888077	0.788681
rs4293777	rs13143205	0.848341	0.719682
rs4293777	rs6819946	-0.890802	0.793528
rs4293777	rs56817615	0.997936	0.995876
rs4293777	rs11929839	0.993828	0.987694
rs4293777	rs13110926	0.859856	0.739352
rs4293777	rs13116784	0.848341	0.719682
rs4293777	rs13135671	0.991718	0.983505
rs4293777	rs10003123	0.993769	0.987577
rs4293777	rs7437047	1	1
rs4293777	rs13116306	0.841416	0.707981
rs4293777	rs6448200	0.993769	0.987577
rs4293777	rs9685212	0.997927	0.995858
rs4293777	rs6831973	-0.882362	0.778563
rs4293777	rs6829409	0.991718	0.983505
rs4293777	rs7683890	0.991718	0.983505
rs4293777	rs4293777	1	1
rs4293777	rs4295251	0.995867	0.991751
rs4293777	rs13109179	0.871388	0.759317
rs4293777	rs6852722	0.991718	0.983505
rs4293777	rs4269168	0.993769	0.987577
rs4293777	rs9291444	0.993803	0.987644
rs4293777	rs11734769	0.993828	0.987694
rs4293777	rs13142500	0.878926	0.772511
rs4293777	rs7679089	0.991718	0.983505
rs4293777	rs4348087	0.993769	0.987577
rs4293777	rs4276275	0.995867	0.991751
rs4293777	rs7679275	0.991718	0.983505
rs4293777	rs7678879	0.991718	0.983505
rs4293777	rs13137659	0.859856	0.739352
rs4293777	rs7678867	0.991718	0.983505
rs4293777	rs6817932	1	1
rs4293777	rs11940117	-0.973085	0.946894
rs4293777	rs4293779	0.993769	0.987577
rs4293777	rs11729055	-0.89988	0.809784
rs4293777	rs7655068	0.991718	0.983505
rs4293777	rs13103285	0.991718	0.983505
rs4293777	rs4293778	0.993769	0.987577
rs4293777	rs16872571	-0.899718	0.809492
rs3197999	rs67485053	0.931743	0.868145
rs3197999	rs11718165	0.973412	0.947531
rs3197999	rs13086611	0.931743	0.868145
rs3197999	rs7622302	0.935948	0.875999
rs3197999	rs67216675	0.935948	0.875999
rs3197999	rs3926569	0.938262	0.880336
rs3197999	rs7623659	0.931743	0.868145
rs3197999	rs6770670	0.973412	0.947531
rs3197999	rs6446277	0.934359	0.873027
rs3197999	rs11709525	0.968462	0.937919
rs3197999	rs13087851	0.931743	0.868145
rs3197999	rs13093385	0.973412	0.947531
rs3197999	rs13085791	0.973412	0.947531
rs3197999	rs11922013	0.931743	0.868145
rs3197999	rs9858418	0.938262	0.880336
rs3197999	rs1050450	0.931743	0.868145
rs3197999	rs11130213	0.973412	0.947531
rs3197999	rs111903592	0.931743	0.868145
rs3197999	rs11926781	0.938262	0.880336
rs3197999	rs6803222	0.957092	0.916025
rs3197999	rs11716974	0.931743	0.868145
rs3197999	rs11917431	0.957092	0.916025
rs3197999	rs9812791	0.973412	0.947531
rs3197999	rs6809216	0.931743	0.868145
rs3197999	rs7614725	0.957092	0.916025
rs3197999	rs2172252	0.973412	0.947531
rs3197999	rs1131095	0.973412	0.947531
rs3197999	rs13064576	0.957092	0.916025
rs3197999	rs9821311	0.938262	0.880336
rs3197999	rs34762726	0.973412	0.947531
rs3197999	rs6446272	0.931743	0.868145
rs3197999	rs9875617	0.938262	0.880336
rs3197999	rs9824092	0.957092	0.916025
rs3197999	rs1801143	0.938262	0.880336
rs3197999	rs9878943	0.931743	0.868145
rs3197999	rs71615484	0.872105	0.760567
rs3197999	rs9837027	0.938262	0.880336
rs3197999	rs9858542	0.973412	0.947531
rs3197999	rs3197999	1	1
rs3197999	rs9823546	0.973412	0.947531
rs3197999	rs10640	0.931743	0.868145
rs3197999	rs4625	0.938262	0.880336
rs3197999	rs9852529	0.973412	0.947531
rs3197999	rs17080528	0.931743	0.868145
rs3197999	rs1873625	0.957092	0.916025
rs3197999	rs34363169	0.938262	0.880336
rs3197999	rs7648841	0.931743	0.868145
rs3197999	rs9859556	0.931743	0.868145
rs3197999	rs9837341	0.957092	0.916025
rs3197999	rs11710037	0.957092	0.916025
rs3197999	rs9811982	0.938262	0.880336
rs3197999	rs3811699	0.931743	0.868145
rs3197999	rs11715915	0.931743	0.868145
rs3197999	rs13079082	0.938262	0.880336
rs3197999	rs13316695	0.973412	0.947531
rs3197999	rs35169793	0.931743	0.868145
rs3197999	rs9882740	0.968843	0.938657
rs3197999	rs34196454	0.938262	0.880336
rs3197999	rs11713474	0.938262	0.880336
rs3197999	rs71324979	0.938262	0.880336
rs3197999	rs35999162	0.938262	0.880336
rs3197999	rs12330269	0.938262	0.880336
rs3197999	rs7646366	0.931743	0.868145
rs3197999	rs34293138	0.938262	0.880336
rs3197999	rs6766131	0.938262	0.880336
rs3197999	rs6797664	0.938262	0.880336
rs3197999	rs11711536	0.931743	0.868145
rs3197999	rs9814873	0.931743	0.868145
rs3197999	rs11708955	0.934037	0.872425
rs3197999	rs6446264	0.931743	0.868145
rs3197999	rs6766581	0.938262	0.880336
rs3197999	rs9853683	0.938262	0.880336
rs3197999	rs11130203	0.938262	0.880336
rs3197999	rs4283605	0.973412	0.947531
rs3197999	rs9818590	0.938262	0.880336
rs3197999	rs6767355	0.931743	0.868145
rs3197999	rs9836291	0.973412	0.947531
rs3197999	rs6779524	0.931743	0.868145
rs3197999	rs9833611	0.957092	0.916025
rs3197999	rs3811697	0.938262	0.880336
rs3197999	rs6997	0.931743	0.868145
rs3197999	rs9827708	0.957092	0.916025
rs3197999	rs13079643	0.931743	0.868145
rs3197999	rs9822268	0.973412	0.947531
rs3197999	rs9858213	0.973412	0.947531
rs3197999	rs1800668	0.931743	0.868145
rs3197999	rs10212296	0.938262	0.880336
rs3197999	rs13062429	0.938262	0.880336
rs3197999	rs9827021	0.938262	0.880336
rs3197999	rs11921590	0.957092	0.916025
rs3197999	rs11719996	0.938262	0.880336
rs3197999	rs34588335	0.931743	0.868145
rs3197999	rs1987628	0.931743	0.868145
rs3197999	rs13090388	0.931743	0.868145
rs3197999	rs9871380	0.931743	0.868145
rs3197999	rs9841110	0.938262	0.880336
rs3197999	rs35115732	0.931743	0.868145
rs3197999	rs148734725	0.931743	0.868145
rs3197999	rs9862080	0.957092	0.916025
rs3197999	rs11720597	0.938262	0.880336
rs3197999	rs7630869	0.938262	0.880336
rs3197999	rs6793308	0.931743	0.868145
rs3197999	rs11706370	0.931743	0.868145
rs3197999	rs9850072	0.938262	0.880336
rs3197999	rs9858280	0.938262	0.880336
rs3197999	rs34427167	0.938262	0.880336
rs3197999	rs71324962	0.931743	0.868145
rs3197999	rs11712569	0.938262	0.880336
rs3197999	rs35261698	0.938262	0.880336
rs3197999	rs7633271	0.938262	0.880336
rs4147359	rs10905718	0.928385	0.861899
rs4147359	rs3134883	0.891767	0.795248
rs4147359	rs3134882	0.955292	0.912583
rs4147359	rs12412095	0.926212	0.857869
rs4147359	rs10905713	0.928385	0.861899
rs4147359	rs10905719	0.928385	0.861899
rs4147359	rs3118469	0.891767	0.795248
rs4147359	rs4147359	1	1
rs4147359	rs7907829	0.997717	0.995439
rs4147359	rs11256557	0.997717	0.995439
rs4147359	rs3118471	0.888887	0.79012
rs79390277	rs79989256	0.917496	0.841799
rs79390277	rs561887502	0.93729	0.878513
rs79390277	rs76505021	1	1
rs79390277	rs79434985	0.93729	0.878513
rs79390277	rs74622956	0.93729	0.878513
rs79390277	rs76940144	0.93729	0.878513
rs79390277	rs116949045	0.906455	0.821661
rs79390277	rs117113487	0.95827	0.918281
rs79390277	rs139485648	0.93729	0.878513
rs79390277	rs79390277	1	1
rs79390277	rs74655177	0.95827	0.918281
rs79390277	rs76733241	0.905282	0.819535
rs79390277	rs79639621	0.93729	0.878513
rs79390277	rs78236673	0.93729	0.878513
rs79390277	rs78815775	0.93729	0.878513
rs72980770	rs17779870	0.945089	0.893193
rs72980770	rs17780429	0.995783	0.991584
rs72980770	rs112906219	0.975349	0.951306
rs72980770	rs72980776	0.965991	0.933139
rs72980770	rs112920346	0.945089	0.893193
rs72980770	rs72980770	1	1
rs72980770	rs72980761	0.949928	0.902363
rs72980770	rs55771473	0.945089	0.893193
rs2836883	rs9808651	1	1
rs2836883	rs4817983	1	1
rs2836883	rs2836881	1	1
rs2836883	rs4817986	1	1
rs2836883	rs2836878	1	1
rs2836883	rs9977672	0.983655	0.967577
rs2836883	rs2836882	1	1
rs2836883	rs4817984	0.975845	0.952273
rs2836883	rs4817988	0.931346	0.867405
rs2836883	rs4817987	1	1
rs2836883	rs2836884	0.955596	0.913164
rs2836883	rs2836883	1	1
rs13140464	rs13140464	1	1
rs13140464	rs13132308	0.97208	0.94494
rs13140464	rs12152645	0.900418	0.810753
rs13140464	rs6814280	0.946812	0.896453
rs13140464	rs13137072	0.985689	0.971583
rs13140464	rs35026134	0.979188	0.958809
rs13140464	rs1806575	0.896548	0.803798
rs13140464	rs13118145	0.870744	0.758195
rs13140464	rs13136827	0.979188	0.958809
rs13140464	rs13111615	0.982166	0.96465
rs13140464	rs113902386	0.985846	0.971892
rs13140464	rs45545833	0.982166	0.96465
rs13140464	rs13152362	0.846686	0.716877
rs13140464	rs4459999	0.967508	0.936072
rs13140464	rs45472292	1	1
rs13140464	rs13132933	0.872561	0.761363
rs13140464	rs13140970	0.979188	0.958809
rs13140464	rs13129806	0.97208	0.94494
rs13140464	rs6822844	0.985689	0.971583
rs13140464	rs2069778	1	1
rs13140464	rs34566917	0.985846	0.971892
rs13140464	rs13125087	0.870744	0.758195
rs13140464	rs13144652	0.950201	0.902882
rs13140464	rs13132245	0.975477	0.951555
rs13140464	rs13151961	0.982364	0.965039
rs13140464	rs13139130	0.985846	0.971892
rs13140464	rs34135604	0.985846	0.971892
rs13140464	rs13122573	0.985846	0.971892
rs13140464	rs10518402	0.888628	0.78966
rs13140464	rs6840978	0.894198	0.79959
rs13140464	rs13119723	0.974981	0.950588
rs13140464	rs13122932	0.884341	0.782059
rs13140464	rs35439287	0.985846	0.971892
rs61861422	rs35474212	0.889316	0.790883
rs61861422	rs61862807	0.903923	0.817077
rs61861422	rs61861422	1	1
rs61861422	rs34460796	0.932111	0.868831
rs80060485	rs80060485	1	1
rs36023390	rs13075282	0.983623	0.967514
rs36023390	rs35540156	0.853531	0.728515
rs36023390	rs34264449	0.850175	0.722798
rs36023390	rs9853632	0.997966	0.995936
rs36023390	rs73837358	0.872998	0.762126
rs36023390	rs13096070	0.981634	0.963605
rs36023390	rs6549393	0.872998	0.762126
rs36023390	rs17656627	0.872998	0.762126
rs36023390	rs7623765	0.84718	0.717714
rs36023390	rs6805189	0.84957	0.721769
rs36023390	rs13068294	0.985767	0.971737
rs36023390	rs62247168	0.872998	0.762126
rs36023390	rs9853081	0.846199	0.716053
rs36023390	rs7617592	0.868365	0.754058
rs36023390	rs36023390	1	1
rs36023390	rs62247167	0.872998	0.762126
rs36023390	rs9878602	0.846199	0.716053
rs36023390	rs35483362	0.84957	0.721769
rs36023390	rs11715828	0.846199	0.716053
rs36023390	rs62246055	0.873386	0.762803
rs36023390	rs9853072	0.869133	0.755392
rs36023390	rs76187633	0.870664	0.758056
rs36023390	rs34956723	0.981606	0.96355
rs36023390	rs9859717	0.987768	0.975686
rs36023390	rs7638354	0.868365	0.754058
rs36023390	rs17718640	0.850506	0.72336
rs36023390	rs6549391	0.871458	0.759439
rs36023390	rs6798184	0.870664	0.758056
rs36023390	rs56310245	1	1
rs36023390	rs62247170	0.872998	0.762126
rs36023390	rs6796042	0.985794	0.97179
rs36023390	rs9836630	0.849201	0.721142
rs36023390	rs55863231	0.876102	0.767555
rs36023390	rs6549392	0.870664	0.758056
rs36023390	rs62247160	1	1
rs36023390	rs60405683	0.872998	0.762126
rs36023390	rs10222594	0.866407	0.750661
rs36023390	rs9819066	1	1
rs36023390	rs13327339	0.846199	0.716053
rs36023390	rs17718444	0.86843	0.754171
rs36023390	rs62247166	0.850561	0.723454
rs36023390	rs62247035	0.870664	0.758056
rs36023390	rs59404643	0.872998	0.762126
rs36023390	rs62247169	0.872998	0.762126
rs36023390	rs11708920	0.844334	0.7129
rs36023390	rs62247034	0.873763	0.763462
rs36023390	rs6789751	0.870664	0.758056
rs36023390	rs11706279	0.842388	0.709618
rs36023390	rs13060421	0.843354	0.711246
rs36023390	rs9828629	0.99184	0.983747
rs36023390	rs62247171	0.872998	0.762126
rs36023390	rs62247173	0.870664	0.758056
rs36023390	rs57462727	0.870664	0.758056
rs36023390	rs6549395	0.868365	0.754058
rs36023390	rs112743340	0.865677	0.749397
rs36023390	rs17108	0.997966	0.995936
rs36023390	rs35967223	0.989802	0.979708
rs36023390	rs9854068	0.989883	0.979868
rs36023390	rs17718736	0.870664	0.758056
rs36023390	rs60281674	0.872998	0.762126
rs36023390	rs73837362	0.867947	0.753332
rs36023390	rs76204832	0.87108	0.75878
rs228614	rs1077358	-0.893265	0.797922
rs228614	rs228629	-0.922952	0.85184
rs228614	rs413967	0.995613	0.991245
rs228614	rs2272696	-0.893265	0.797922
rs228614	rs735404	-0.890711	0.793366
rs228614	rs9996834	-0.891181	0.794204
rs228614	rs228617	-0.927823	0.860856
rs228614	rs228616	0.997818	0.995641
rs228614	rs735403	-0.893265	0.797922
rs228614	rs4019	-0.893265	0.797922
rs228614	rs5026476	-0.893265	0.797922
rs228614	rs13106304	-0.887078	0.786907
rs228614	rs7674004	-0.838616	0.703277
rs228614	rs7699231	-0.893265	0.797922
rs228614	rs5026470	-0.887078	0.786907
rs228614	rs228624	0.993474	0.986991
rs228614	rs35112949	-0.893265	0.797922
rs228614	rs7699678	-0.893265	0.797922
rs228614	rs6533021	-0.893265	0.797922
rs228614	rs2866408	-0.893265	0.797922
rs228614	rs4547797	-0.893265	0.797922
rs228614	rs228625	0.993474	0.986991
rs228614	rs4013	-0.893265	0.797922
rs228614	rs7674640	-0.838616	0.703277
rs228614	rs227278	-0.865777	0.74957
rs228614	rs227368	0.851157	0.724468
rs228614	rs3733202	-0.887327	0.787349
rs228614	rs10027437	-0.886368	0.785648
rs228614	rs228632	-0.922952	0.85184
rs228614	rs5026473	-0.882	0.777924
rs228614	rs228623	0.993474	0.986991
rs228614	rs6813157	-0.893265	0.797922
rs228614	rs5026471	-0.887078	0.786907
rs228614	rs228613	0.997818	0.995641
rs228614	rs7665090	-0.893265	0.797922
rs228614	rs434644	0.995613	0.991245
rs228614	rs6810869	-0.893265	0.797922
rs228614	rs3194585	-0.893265	0.797922
rs228614	rs2903283	-0.893265	0.797922
rs228614	rs2125211	-0.893265	0.797922
rs228614	rs4586937	-0.890964	0.793817
rs228614	rs7690123	-0.893265	0.797922
rs228614	rs7665854	-0.893265	0.797922
rs228614	rs228618	0.991295	0.982666
rs228614	rs7677509	-0.893265	0.797922
rs228614	rs2866410	-0.87734	0.769725
rs228614	rs2866407	-0.893265	0.797922
rs228614	rs227275	-0.868062	0.753532
rs228614	rs2272697	-0.893265	0.797922
rs228614	rs6533020	-0.893265	0.797922
rs228614	rs228628	-0.922952	0.85184
rs228614	rs6844332	-0.891181	0.794204
rs228614	rs7664828	-0.893265	0.797922
rs228614	rs11727546	-0.893265	0.797922
rs228614	rs4579121	-0.893265	0.797922
rs228614	rs6839064	-0.893265	0.797922
rs228614	rs228614	1	1
rs228614	rs34349956	-0.893265	0.797922
rs228614	rs6847587	0.989096	0.978311
rs228614	rs1054029	-0.893265	0.797922
rs228614	rs228619	-0.925213	0.856019
rs228614	rs227276	-0.865777	0.74957
rs228614	rs2866409	-0.893265	0.797922
rs228614	rs228631	-0.898679	0.807624
rs228614	rs2866412	-0.87734	0.769725
rs228614	rs5026474	-0.884538	0.782407
rs228614	rs6533022	-0.893265	0.797922
rs228614	rs6813687	-0.893265	0.797922
rs228614	rs404574	0.995613	0.991245
rs228614	rs7665659	-0.893265	0.797922
rs228614	rs2866411	-0.87734	0.769725
rs228614	rs5026472	-0.882	0.777924
rs228614	rs228630	-0.922952	0.85184
rs228614	rs6821119	-0.891181	0.794204
rs228614	rs735405	-0.893265	0.797922
rs228614	rs7690700	-0.893265	0.797922
rs228614	rs5026469	-0.887078	0.786907
rs228614	rs2272695	-0.893265	0.797922
rs228614	rs228627	0.993474	0.986991
rs228614	rs909349	-0.893265	0.797922
rs228614	rs11724614	-0.893265	0.797922
rs228614	rs6812747	-0.893265	0.797922
rs228614	rs13112561	-0.891181	0.794204
rs228614	rs6813322	-0.893265	0.797922
rs228614	rs12644381	-0.893265	0.797922
rs228614	rs228612	-0.927823	0.860856
rs228614	rs2866414	-0.893265	0.797922
rs228614	rs227277	-0.868062	0.753532
rs228614	rs2978641	-0.927823	0.860856
rs228614	rs228626	0.991341	0.982757
rs228614	rs11726195	-0.838616	0.703277
rs228614	rs227279	-0.863758	0.746078
rs228614	rs228611	0.94361	0.8904
rs228614	rs12498722	-0.891433	0.794653
rs228614	rs2866406	-0.893265	0.797922
rs228614	rs13112557	-0.893265	0.797922
rs228614	rs2866413	-0.893265	0.797922
rs228614	rs227361	0.997808	0.995621
rs228614	rs13106325	-0.891181	0.794204
rs228614	rs6821133	-0.891181	0.794204
rs228614	rs1054037	-0.893265	0.797922
rs228614	rs179195	-0.927823	0.860856
rs7937682	rs4936662	1	1
rs7937682	rs491937	0.941888	0.887153
rs7937682	rs12804962	0.88305	0.779777
rs7937682	rs539693	0.925888	0.857269
rs7937682	rs566647	0.89004	0.792171
rs7937682	rs501089	0.969988	0.940877
rs7937682	rs4459340	0.972681	0.946108
rs7937682	rs10891280	0.858962	0.737816
rs7937682	rs10749985	0.925888	0.857269
rs7937682	rs564601	0.97808	0.95664
rs7937682	rs484834	0.89004	0.792171
rs7937682	rs567859	0.925888	0.857269
rs7937682	rs11828343	0.941334	0.88611
rs7937682	rs7924683	0.972681	0.946108
rs7937682	rs1789358	0.900217	0.810391
rs7937682	rs11213970	0.992462	0.984981
rs7937682	rs688354	0.858962	0.737816
rs7937682	rs9734135	0.989974	0.980049
rs7937682	rs576195	0.925888	0.857269
rs7937682	rs10891284	0.972681	0.946108
rs7937682	rs510388	0.887492	0.787642
rs7937682	rs517982	0.89004	0.792171
rs7937682	rs1611989	0.887492	0.787642
rs7937682	rs1944119	0.858962	0.737816
rs7937682	rs7119893	0.925888	0.857269
rs7937682	rs11213940	0.858962	0.737816
rs7937682	rs558736	0.96795	0.936927
rs7937682	rs7119563	0.977604	0.95571
rs7937682	rs505372	0.989974	0.980049
rs7937682	rs500163	0.89004	0.792171
rs7937682	rs4936682	0.94582	0.894575
rs7937682	rs12363179	0.994996	0.990017
rs7937682	rs631490	0.887492	0.787642
rs7937682	rs7938360	0.972681	0.946108
rs7937682	rs551825	0.925888	0.857269
rs7937682	rs1612013	0.887492	0.787642
rs7937682	rs11213941	0.871939	0.760278
rs7937682	rs1789351	0.887492	0.787642
rs7937682	rs516263	0.925888	0.857269
rs7937682	rs3017767	0.972681	0.946108
rs7937682	rs6589244	0.989974	0.980049
rs7937682	rs472465	0.89004	0.792171
rs7937682	rs1784788	0.919022	0.844601
rs7937682	rs34584980	0.870566	0.757885
rs7937682	rs542831	0.897638	0.805754
rs7937682	rs12360825	0.989974	0.980049
rs7937682	rs875258	0.972681	0.946108
rs7937682	rs1784787	0.925888	0.857269
rs7937682	rs486038	0.89004	0.792171
rs7937682	rs4534611	0.858962	0.737816
rs7937682	rs4936678	0.867137	0.751927
rs7937682	rs513425	0.972681	0.946108
rs7937682	rs17113227	0.94582	0.894575
rs7937682	rs7926485	0.972681	0.946108
rs7937682	rs552387	0.941888	0.887153
rs7937682	rs34634095	0.850807	0.723873
rs7937682	rs7948236	0.96795	0.936927
rs7937682	rs539553	0.925888	0.857269
rs7937682	rs542424	0.925888	0.857269
rs7937682	rs480293	0.89004	0.792171
rs7937682	rs4936661	1	1
rs7937682	rs1789359	0.925888	0.857269
rs7937682	rs1784778	0.89004	0.792171
rs7937682	rs7106104	0.94582	0.894575
rs7937682	rs499750	0.972681	0.946108
rs7937682	rs4938814	0.89004	0.792171
rs7937682	rs577044	0.941888	0.887153
rs7937682	rs659529	0.871939	0.760278
rs7937682	rs1784782	0.972681	0.946108
rs7937682	rs12363963	0.846818	0.717101
rs7937682	rs10789844	0.977817	0.956126
rs7937682	rs11608122	0.992462	0.984981
rs7937682	rs553632	0.89004	0.792171
rs7937682	rs11213971	0.972681	0.946108
rs7937682	rs11213973	0.987464	0.975085
rs7937682	rs2850247	0.927345	0.859969
rs7937682	rs10502147	0.994996	0.990017
rs7937682	rs529529	0.89004	0.792171
rs7937682	rs1784784	0.941888	0.887153
rs7937682	rs11213962	0.972681	0.946108
rs7937682	rs527078	0.941888	0.887153
rs7937682	rs10891288	0.972681	0.946108
rs7937682	rs1940529	0.96795	0.936927
rs7937682	rs495460	0.972681	0.946108
rs7937682	rs539524	0.925888	0.857269
rs7937682	rs11213969	0.972681	0.946108
rs7937682	rs578022	0.925888	0.857269
rs7937682	rs564086	0.96795	0.936927
rs7937682	rs490897	0.92322	0.852335
rs7937682	rs1789361	0.925888	0.857269
rs7937682	rs10891283	0.972681	0.946108
rs7937682	rs479667	0.925888	0.857269
rs7937682	rs11213968	0.972681	0.946108
rs7937682	rs10789843	0.9975	0.995006
rs7937682	rs1619652	0.89004	0.792171
rs7937682	rs61899383	0.972681	0.946108
rs7937682	rs541198	0.925888	0.857269
rs7937682	rs497111	0.96795	0.936927
rs7937682	rs1784775	0.897638	0.805754
rs7937682	rs571462	0.925888	0.857269
rs7937682	rs490199	0.92322	0.852335
rs7937682	rs1613778	0.887492	0.787642
rs7937682	rs12806479	0.870566	0.757885
rs7937682	rs4936691	0.94582	0.894575
rs7937682	rs11213985	0.98037	0.961125
rs7937682	rs1784786	0.925888	0.857269
rs7937682	rs12366001	0.871939	0.760278
rs7937682	rs489783	0.972681	0.946108
rs7937682	rs7130753	0.882862	0.779445
rs7937682	rs549143	0.89004	0.792171
rs7937682	rs2212520	0.89004	0.792171
rs7937682	rs568038	0.871939	0.760278
rs7937682	rs10891286	0.972681	0.946108
rs7937682	rs10789841	0.875339	0.766218
rs7937682	rs487985	0.972681	0.946108
rs7937682	rs7121011	0.994996	0.990017
rs7937682	rs1784785	0.925888	0.857269
rs7937682	rs1784777	0.89004	0.792171
rs7937682	rs484013	0.925888	0.857269
rs7937682	rs7109592	0.972681	0.946108
rs7937682	rs7934922	0.96795	0.936927
rs7937682	rs1789360	0.925888	0.857269
rs7937682	rs674230	0.871939	0.760278
rs7937682	rs10891285	0.972681	0.946108
rs7937682	rs11213948	0.89004	0.792171
rs7937682	rs1784776	0.897638	0.805754
rs7937682	rs512669	0.89004	0.792171
rs7937682	rs11213980	0.992462	0.984981
rs7937682	rs493810	0.925888	0.857269
rs7937682	rs12791699	0.972681	0.946108
rs7937682	rs1789355	0.96795	0.936927
rs7937682	rs875257	0.972681	0.946108
rs7937682	rs7128353	0.989974	0.980049
rs7937682	rs4382943	0.972681	0.946108
rs7937682	rs560821	0.922819	0.851595
rs7937682	rs6589245	0.972681	0.946108
rs7937682	rs4630327	0.972681	0.946108
rs7937682	rs559482	0.965395	0.931988
rs7937682	rs4935790	0.94582	0.894575
rs7937682	rs521947	0.922819	0.851595
rs7937682	rs11601674	0.94582	0.894575
rs7937682	rs490492	0.89004	0.792171
rs7937682	rs493865	0.925888	0.857269
rs7937682	rs11608149	0.992462	0.984981
rs7937682	rs510866	0.925888	0.857269
rs7937682	rs11213945	0.872628	0.76148
rs7937682	rs7937682	1	1
rs7937682	rs568506	0.89004	0.792171
rs7937682	rs521155	0.925888	0.857269
rs7937682	rs61896951	0.925888	0.857269
rs7937682	rs4616071	0.860967	0.741264
rs7937682	rs2186839	0.989974	0.980049
rs7937682	rs583032	0.871939	0.760278
rs7937682	rs59921976	0.900217	0.810391
rs7937682	rs10749984	0.925888	0.857269
rs74856421	rs74856421	1	1
rs1893592	rs1893592	1	1
rs145832854	rs7511152	0.923877	0.853549
rs145832854	rs144563331	0.86729	0.752192
rs145832854	rs12158720	0.923877	0.853549
rs145832854	rs150498168	1	1
rs145832854	rs143107641	0.863315	0.745313
rs145832854	rs73157934	1	1
rs145832854	rs6004356	0.923877	0.853549
rs145832854	rs8135423	0.923877	0.853549
rs145832854	rs146597613	0.86729	0.752192
rs145832854	rs73157931	1	1
rs145832854	rs60529841	0.959761	0.921141
rs145832854	rs145832854	1	1
rs3748816	rs10797438	0.980883	0.962131
rs3748816	rs3001837	0.946817	0.896462
rs3748816	rs897625	0.930433	0.865706
rs3748816	rs4073285	0.932092	0.868795
rs3748816	rs7368072	0.934755	0.873767
rs3748816	rs6698817	0.934755	0.873767
rs3748816	rs3748819	0.949271	0.901115
rs3748816	rs6673993	0.980883	0.962131
rs3748816	rs11516513	0.927513	0.86028
rs3748816	rs3828154	0.997622	0.99525
rs3748816	rs28499205	0.902653	0.814782
rs3748816	rs11486069	0.929347	0.863686
rs3748816	rs10910105	0.934755	0.873767
rs3748816	rs142042178	0.930167	0.865211
rs3748816	rs7368105	0.934755	0.873767
rs3748816	rs4648448	0.934755	0.873767
rs3748816	rs876938	0.944179	0.891474
rs3748816	rs745367	0.997622	0.99525
rs3748816	rs6667564	0.992886	0.985823
rs3748816	rs10752747	0.949271	0.901115
rs3748816	rs4648564	0.934755	0.873767
rs3748816	rs6682043	0.946817	0.896462
rs3748816	rs6666430	0.934755	0.873767
rs3748816	rs60687045	0.934755	0.873767
rs3748816	rs867435	0.94205	0.887458
rs3748816	rs10910108	0.980883	0.962131
rs3748816	rs10752749	0.978462	0.957388
rs3748816	rs10752748	0.934755	0.873767
rs3748816	rs12046118	0.980883	0.962131
rs3748816	rs745368	0.949271	0.901115
rs3748816	rs56822453	0.911667	0.831137
rs3748816	rs11516512	0.932588	0.86972
rs3748816	rs10797437	0.980883	0.962131
rs3748816	rs4445406	0.980883	0.962131
rs3748816	rs3748817	0.997622	0.99525
rs3748816	rs10910098	0.946817	0.896462
rs3748816	rs2985859	0.946817	0.896462
rs3748816	rs72644697	0.946817	0.896462
rs3748816	rs28568531	0.934755	0.873767
rs3748816	rs41300092	0.934755	0.873767
rs3748816	rs3890745	0.934755	0.873767
rs3748816	rs60733400	0.939176	0.882052
rs3748816	rs6684865	0.934755	0.873767
rs3748816	rs10797442	0.934755	0.873767
rs3748816	rs6701238	0.992886	0.985823
rs3748816	rs2764842	0.946817	0.896462
rs3748816	rs10797439	0.980883	0.962131
rs3748816	rs4648659	0.934755	0.873767
rs3748816	rs28729890	0.934755	0.873767
rs3748816	rs12730932	0.934755	0.873767
rs3748816	rs4474198	0.978462	0.957388
rs3748816	rs4648652	0.990517	0.981124
rs3748816	rs184574713	0.951634	0.905607
rs3748816	rs28690427	0.934755	0.873767
rs3748816	rs9970196	0.934755	0.873767
rs3748816	rs6666788	0.934755	0.873767
rs3748816	rs3748818	0.949271	0.901115
rs3748816	rs192349427	0.949	0.900601
rs3748816	rs6670198	0.992886	0.985823
rs3748816	rs2843403	0.995264	0.99055
rs3748816	rs4648565	0.925595	0.856726
rs3748816	rs78506337	0.941999	0.887362
rs3748816	rs10797431	0.965099	0.931416
rs3748816	rs4422947	0.980883	0.962131
rs3748816	rs2843402	0.946817	0.896462
rs3748816	rs2100574	0.932588	0.86972
rs3748816	rs28774982	0.932363	0.869301
rs3748816	rs12748729	0.934755	0.873767
rs3748816	rs2764845	0.995264	0.99055
rs3748816	rs2764840	0.995264	0.99055
rs3748816	rs4648654	0.978528	0.957517
rs3748816	rs4648684	0.925464	0.856484
rs3748816	rs10797441	0.934755	0.873767
rs3748816	rs6664969	0.944179	0.891474
rs3748816	rs199671872	0.932334	0.869247
rs3748816	rs182464181	0.949	0.900601
rs3748816	rs2764841	0.995264	0.99055
rs3748816	rs6424092	0.946817	0.896462
rs3748816	rs11585048	0.946817	0.896462
rs3748816	rs28730517	0.917909	0.842557
rs3748816	rs28611770	0.927513	0.86028
rs3748816	rs4648563	0.944179	0.891474
rs3748816	rs897624	0.930433	0.865706
rs3748816	rs187759598	0.949271	0.901115
rs3748816	rs10797435	0.944179	0.891474
rs3748816	rs4648356	0.934755	0.873767
rs3748816	rs2843404	0.946817	0.896462
rs3748816	rs6681973	0.995264	0.99055
rs3748816	rs10797440	0.978462	0.957388
rs3748816	rs2764848	0.946817	0.896462
rs3748816	rs56814247	0.902653	0.814782
rs3748816	rs28486014	0.934755	0.873767
rs3748816	rs4648562	0.944179	0.891474
rs3748816	rs4074789	0.980883	0.962131
rs3748816	rs7523364	0.934755	0.873767
rs3748816	rs187786174	0.949	0.900601
rs3748816	rs28532547	0.934755	0.873767
rs3748816	rs10910099	0.946817	0.896462
rs3748816	rs2985855	0.946817	0.896462
rs3748816	rs2843401	0.946817	0.896462
rs3748816	rs58055515	0.902653	0.814782
rs3748816	rs3748816	1	1
rs3748816	rs4648658	0.978449	0.957362
rs3748816	rs2258734	0.91516	0.837518
rs3748816	rs10910106	0.934755	0.873767
rs3748816	rs10910111	0.976151	0.952871
rs3748816	rs7364820	0.934755	0.873767
rs3748816	rs867436	0.990678	0.981443
rs3748816	rs12146058	0.934755	0.873767
rs3748816	rs10910107	0.980883	0.962131
rs3748816	rs193231151	0.949271	0.901115
rs3748816	rs60520190	0.946817	0.896462
rs3748816	rs10797436	0.929436	0.863851
rs3748816	rs10910112	0.980883	0.962131
rs3748816	rs10909839	0.934755	0.873767
rs3748816	rs6668149	0.934755	0.873767
rs3748816	rs4648653	0.941775	0.88694
rs3748816	rs897628	0.934755	0.873767
rs3748816	rs6422657	0.934755	0.873767
rs3748816	rs2985857	0.946817	0.896462
rs3748816	rs12752515	0.934755	0.873767
rs3748816	rs60389769	0.934755	0.873767
rs3748816	rs12749591	0.980883	0.962131
rs3748816	rs4648665	0.927545	0.86034
rs3748816	rs6689711	0.946817	0.896462
rs3748816	rs4648657	0.934755	0.873767
rs3748816	rs2260976	0.944432	0.891952
rs3748816	rs4278312	0.980883	0.962131
rs3748816	rs6604990	0.878316	0.771439
rs3748816	rs4073286	0.980883	0.962131
rs3748816	rs28707614	0.936519	0.877068
rs3748816	rs201062007	0.934755	0.873767
rs60652743	rs56010181	0.84126	0.707718
rs60652743	rs137882482	0.87711	0.769322
rs60652743	rs78320072	0.87711	0.769322
rs60652743	rs1644350	0.865267	0.748687
rs60652743	rs314664	0.876206	0.767737
rs60652743	rs425105	1	1
rs60652743	rs443081	0.860962	0.741256
rs60652743	rs432157	0.865267	0.748687
rs60652743	rs402072	0.968307	0.937618
rs60652743	rs874460	0.856543	0.733666
rs60652743	rs313841	0.87711	0.769322
rs60652743	rs112445263	0.957298	0.916419
rs60652743	rs141409639	0.87711	0.769322
rs60652743	rs313839	0.968307	0.937618
rs60652743	rs113374757	0.978673	0.957801
rs60652743	rs694273	0.865267	0.748687
rs60652743	rs4804000	0.878024	0.770926
rs60652743	rs160544	0.864678	0.747668
rs60652743	rs314675	0.872171	0.760682
rs60652743	rs60652743	1	1
rs56258221	rs7750271	0.996343	0.992699
rs56258221	rs72928089	0.996343	0.992699
rs56258221	rs7750559	0.996343	0.992699
rs56258221	rs56258221	1	1
rs56258221	rs72928086	1	1
rs56258221	rs6937337	0.996343	0.992699
rs56258221	rs6919512	0.996343	0.992699
rs850526	rs850526	1	1
rs663743	rs887314	0.906789	0.822266
rs663743	rs574087	0.913464	0.834416
rs663743	rs2510066	0.906789	0.822266
rs663743	rs1199045	0.841872	0.708748
rs663743	rs627425	0.914946	0.837126
rs663743	rs1199046	0.841872	0.708748
rs663743	rs647152	0.897875	0.80618
rs663743	rs11601860	0.904815	0.81869
rs663743	rs602534	0.872928	0.762003
rs663743	rs510372	0.871156	0.758913
rs663743	rs574835	0.902517	0.814537
rs663743	rs1783521	0.914946	0.837126
rs663743	rs646153	0.907664	0.823854
rs663743	rs479777	0.991079	0.982238
rs663743	rs61886886	0.914946	0.837126
rs663743	rs663743	1	1
rs663743	rs618160	0.871446	0.759418
rs663743	rs694739	0.898028	0.806454
rs663743	rs499425	0.914946	0.837126
rs663743	rs479552	0.892165	0.795958
rs663743	rs12421615	0.858914	0.737733
rs663743	rs566128	0.841872	0.708748
rs663743	rs11231757	0.914946	0.837126
rs663743	rs60031276	0.871446	0.759418

## Sheet: S1C. FINEMAP credible SNPs PP>1
lead SNP	FINEMAP 95% credible set SNP	credible set SNP PP
rs74856421	rs113198082	0.52
rs74856421	rs118190565	0.14
rs74856421	rs117076042	0.11
rs74856421	rs17199009	0.10
rs74856421	rs140331890	0.02
rs74856421	rs149631043	0.02
rs663743	rs663743	0.49
rs663743	rs35247680	0.12
rs663743	rs694739	0.04
rs663743	rs2510066	0.04
rs663743	rs574087	0.03
rs663743	rs887314	0.03
rs663743	rs78340266	0.03
rs663743	rs627425	0.03
rs663743	rs646153	0.02
rs663743	rs61886886	0.02
rs663743	rs11231757	0.02
rs663743	rs1783521	0.02
rs663743	rs671976	0.02
rs663743	rs11601860	0.02
rs663743	rs647152	0.01
rs663743	rs60031276	0.01
rs3748816	rs10909839	0.05
rs3748816	rs4648356	0.05
rs3748816	rs28532547	0.02
rs3748816	rs876938	0.02
rs3748816	rs3748818	0.02
rs3748816	rs4648653	0.02
rs3748816	rs4648565	0.02
rs3748816	rs9970196	0.02
rs3748816	rs745368	0.02
rs3748816	rs10797442	0.02
rs3748816	rs12146058	0.02
rs3748816	rs7523364	0.02
rs3748816	rs12752515	0.02
rs3748816	rs6668149	0.02
rs3748816	rs7364820	0.02
rs3748816	rs10910106	0.02
rs3748816	rs6684865	0.02
rs3748816	rs60733400	0.02
rs3748816	rs4648564	0.02
rs3748816	rs3890745	0.02
rs3748816	rs6698817	0.02
rs3748816	rs10910105	0.02
rs3748816	rs4648657	0.02
rs3748816	rs12730932	0.02
rs3748816	rs12748729	0.02
rs3748816	rs28690427	0.02
rs3748816	rs28568531	0.02
rs3748816	rs6422657	0.02
rs3748816	rs7368072	0.02
rs3748816	rs3748819	0.01
rs3748816	rs41300092	0.01
rs3748816	rs7368105	0.01
rs3748816	rs4648562	0.01
rs3748816	rs10797435	0.01
rs3748816	rs10910099	0.01
rs3748816	rs6424092	0.01
rs3748816	rs10797441	0.01
rs3748816	rs10752748	0.01
rs3748816	rs4648563	0.01
rs3748816	rs3001837	0.01
rs3748816	rs2985859	0.01
rs3748816	rs11585048	0.01
rs3748816	rs60520190	0.01
rs3748816	rs78506337	0.01
rs3748816	rs4648659	0.01
rs3748816	rs2843402	0.01
rs3748816	rs10910098	0.01
rs3748816	rs6666788	0.01
rs3748816	rs2985855	0.01
rs3748816	rs2764842	0.01
rs3748816	rs2764848	0.01
rs3748816	rs2843401	0.01
rs3748816	rs28611770	0.01
rs7937682	rs12363179	0.05
rs7937682	rs11213970	0.05
rs7937682	rs10502147	0.04
rs7937682	rs7119563	0.04
rs7937682	rs4936662	0.04
rs7937682	rs7121011	0.04
rs7937682	rs7937682	0.04
rs7937682	rs4936661	0.04
rs7937682	rs6589244	0.02
rs7937682	rs7106104	0.02
rs7937682	rs12360825	0.02
rs7937682	rs2186839	0.02
rs7937682	rs4936682	0.02
rs7937682	rs9734135	0.02
rs7937682	rs505372	0.02
rs7937682	rs7128353	0.02
rs7937682	rs4935790	0.02
rs7937682	rs4936691	0.02
rs7937682	rs11213945	0.01
rs7937682	rs10789841	0.01
rs7937682	rs4616071	0.01
rs61954180	rs61954179	0.91
rs61954180	rs11147786	0.02
rs61954180	rs61954201	0.02
rs61954180	rs61954181	0.01
rs3197999	rs34762726	0.07
rs3197999	rs9852529	0.07
rs3197999	rs11709525	0.07
rs3197999	rs6770670	0.07
rs3197999	rs9858213	0.07
rs3197999	rs13085791	0.06
rs3197999	rs9882740	0.06
rs3197999	rs9822268	0.06
rs3197999	rs11130213	0.05
rs3197999	rs13316695	0.05
rs3197999	rs2172252	0.05
rs3197999	rs4283605	0.05
rs3197999	rs9858542	0.05
rs3197999	rs9823546	0.05
rs3197999	rs9812791	0.05
rs3197999	rs1131095	0.05
rs3197999	rs9836291	0.04
rs11632488	rs11632488	0.15
rs11632488	rs62025493	0.12
rs11632488	rs7177355	0.08
rs11632488	rs7180804	0.08
rs11632488	rs67760360	0.06
rs11632488	rs3826007	0.06
rs11632488	rs62025521	0.05
rs11632488	rs62025522	0.04
rs11632488	rs55873930	0.03
rs11632488	rs8025805	0.03
rs11632488	rs8026767	0.03
rs11632488	rs1138357	0.03
rs11632488	rs11631974	0.03
rs11632488	rs3848187	0.03
rs11632488	rs62025498	0.02
rs11632488	rs3848188	0.02
rs11632488	rs1879893	0.02
rs11632488	rs145484168	0.02
rs11632488	rs67122419	0.02
rs11632488	rs7169403	0.02
rs11632488	rs28505786	0.02
rs11632488	rs11631810	0.01
rs11632488	rs62025494	0.01
rs13140464	rs13119723	0.07
rs13140464	rs11734090	0.06
rs13140464	rs34135604	0.06
rs13140464	rs6851362	0.05
rs13140464	rs13140970	0.03
rs13140464	rs13114358	0.03
rs13140464	rs6819058	0.03
rs13140464	rs13143416	0.03
rs13140464	rs13114649	0.03
rs13140464	rs6833591	0.03
rs13140464	rs35026134	0.03
rs13140464	rs11941093	0.02
rs13140464	rs13137682	0.02
rs13140464	rs7657746	0.02
rs13140464	rs6534344	0.02
rs13140464	rs13102768	0.02
rs13140464	rs13132245	0.02
rs13140464	rs13104615	0.02
rs13140464	rs13151966	0.02
rs13140464	rs13124788	0.02
rs13140464	rs6819371	0.02
rs13140464	rs11731632	0.02
rs13140464	rs13151961	0.02
rs13140464	rs13136827	0.02
rs13140464	rs13139130	0.02
rs13140464	rs13122573	0.02
rs13140464	rs13111671	0.02
rs13140464	rs13114759	0.02
rs13140464	rs11938795	0.01
rs13140464	rs13132308	0.01
rs13140464	rs13111615	0.01
rs13140464	rs35439287	0.01
rs13140464	rs7677139	0.01
rs13140464	rs1996077	0.01
rs13140464	rs34566917	0.01
rs13140464	rs6814280	0.01
rs725613	rs7184615	0.26
rs725613	rs725613	0.18
rs725613	rs7203793	0.18
rs725613	rs9929994	0.16
rs725613	rs35732840	0.06
rs725613	rs35294447	0.03
rs725613	rs2903692	0.02
rs725613	rs4322688	0.02
rs725613	rs12930373	0.01
rs725613	rs12917893	0.01
rs56258221	rs72928086	0.20
rs56258221	rs7750271	0.20
rs56258221	rs7750559	0.20
rs56258221	rs56258221	0.16
rs56258221	rs6937337	0.12
rs56258221	rs56353819	0.02
rs145832854	rs145832854	0.18
rs145832854	rs150498168	0.17
rs145832854	rs73157931	0.14
rs145832854	rs60529841	0.14
rs145832854	rs73157934	0.13
rs145832854	rs7511152	0.06
rs145832854	rs12158720	0.06
rs145832854	rs8135423	0.06
rs145832854	rs6004356	0.05
rs228614	rs228616	0.08
rs228614	rs228626	0.08
rs228614	rs228614	0.08
rs228614	rs228623	0.08
rs228614	rs228624	0.08
rs228614	rs228613	0.06
rs228614	rs6847587	0.05
rs228614	rs228618	0.04
rs228614	rs228625	0.03
rs60652743	rs313839	0.30
rs60652743	rs112445263	0.22
rs60652743	rs402072	0.20
rs60652743	rs60652743	0.08
rs60652743	rs443081	0.04
rs60652743	rs56010181	0.03
rs60652743	rs113374757	0.02
rs60652743	rs314664	0.02
rs60652743	rs313841	0.02
rs60652743	rs1644350	0.02
rs60652743	rs160544	0.02
rs1893592	rs1893592	0.65
rs1893592	rs11203203	0.34
rs61762349	rs75030813	0.58
rs61762349	rs1436631	0.28
rs850526	rs850526	0.81
rs4293777	rs4293777	0.11
rs4293777	rs7437047	0.10
rs4293777	rs9685212	0.08
rs4293777	rs56817615	0.08
rs4293777	rs6817932	0.06
rs4293777	rs9291444	0.04
rs4293777	rs4295251	0.04
rs4293777	rs4276275	0.04
rs4293777	rs4269168	0.03
rs4293777	rs11734769	0.03
rs4293777	rs6448200	0.03
rs4293777	rs4348087	0.03
rs4293777	rs13116306	0.03
rs4293777	rs4293778	0.03
rs4293777	rs10003123	0.03
rs4293777	rs4293779	0.03
rs4293777	rs13103285	0.02
rs4293777	rs13135671	0.02
rs4293777	rs7679275	0.02
rs4293777	rs6852722	0.02
rs4293777	rs6829409	0.02
rs4293777	rs7678509	0.02
rs4293777	rs7654347	0.02
rs4293777	rs7655068	0.02
rs4293777	rs13116570	0.02
rs4293777	rs7679089	0.02
rs72980770	rs4548024	0.26
rs72980770	rs72980770	0.15
rs72980770	rs17780429	0.14
rs72980770	rs17779870	0.11
rs72980770	rs112920346	0.08
rs72980770	rs112906219	0.07
rs72980770	rs55771473	0.06
rs72980770	rs72980761	0.05
rs72980770	rs7746779	0.02
rs72980770	rs56078247	0.02
rs72980770	rs55847703	0.02
rs3184504	rs3184504	0.99
rs79390277	rs74655177	0.35
rs79390277	rs117113487	0.23
rs79390277	rs79989256	0.12
rs79390277	rs116949045	0.12
rs79390277	rs79434985	0.04
rs79390277	rs74622956	0.03
rs79390277	rs79639621	0.03
rs79390277	rs78236673	0.03
rs79390277	rs78815775	0.03
rs2836883	rs4817988	1.00
rs681343	rs681343	0.11
rs681343	rs492602	0.11
rs681343	rs516246	0.09
rs681343	rs601338	0.09
rs681343	rs679574	0.08
rs681343	rs692854	0.04
rs681343	rs503279	0.04
rs681343	rs571689	0.04
rs681343	rs507855	0.04
rs681343	rs506897	0.04
rs681343	rs1704773	0.04
rs681343	rs570794	0.04
rs681343	rs1688264	0.04
rs681343	rs646327	0.03
rs681343	rs632111	0.03
rs681343	rs504963	0.03
rs681343	rs633372	0.03
rs681343	rs507711	0.03
rs7426056	rs4673266	0.17
rs7426056	rs231389	0.17
rs7426056	rs13429019	0.15
rs7426056	rs3116499	0.13
rs7426056	rs7588874	0.04
rs7426056	rs10170254	0.03
rs7426056	rs2882969	0.03
rs7426056	rs7422494	0.03
rs7426056	rs7426056	0.03
rs7426056	rs6435207	0.02
rs7426056	rs1980421	0.02
rs7426056	rs6721210	0.02
rs7426056	rs1973872	0.02
rs7426056	rs749933	0.01
rs61861422	rs12762658	0.10
rs61861422	rs12412216	0.04
rs61861422	rs12241389	0.03
rs61861422	rs945943	0.03
rs61861422	rs7914354	0.03
rs61861422	rs7903076	0.03
rs61861422	rs2254419	0.03
rs61861422	rs2767438	0.02
rs61861422	rs3793669	0.02
rs61861422	rs4481948	0.02
rs61861422	rs115782353	0.01
rs61861422	rs9663757	0.01
rs61861422	rs183209274	0.01
rs4147359	rs4147359	0.76
rs4147359	rs7072793	0.12
rs4147359	rs7073236	0.08
rs1788097	rs2469434	0.10
rs1788097	rs12455361	0.09
rs1788097	rs12956324	0.09
rs1788097	rs1788098	0.04
rs1788097	rs7241191	0.04
rs1788097	rs1788229	0.04
rs1788097	rs1788097	0.03
rs1788097	rs17207042	0.03
rs1788097	rs1469858	0.03
rs1788097	rs763362	0.03
rs1788097	rs1788100	0.03
rs1788097	rs1788103	0.03
rs1788097	rs1865761	0.03
rs1788097	rs4891376	0.03
rs1788097	rs1790588	0.03
rs1788097	rs12969657	0.03
rs1788097	rs1790576	0.02
rs1788097	rs8099412	0.02
rs1788097	rs4891780	0.02
rs1788097	rs1610554	0.01
rs1788097	rs1790961	0.01
rs1788097	rs1808094	0.01
rs1788097	rs1615504	0.01
rs1788097	rs1790946	0.01
rs1788097	rs727088	0.01
rs1788097	rs1790575	0.01
rs1788097	rs763361	0.01
rs1788097	rs1788105	0.01
rs1788097	rs1788232	0.01
rs1788097	rs1790963	0.01
rs1788097	rs1790962	0.01
rs36023390	rs80060485	0.71
rs36023390	rs36023390	0.06
rs36023390	rs35967223	0.02
rs36023390	rs9819066	0.02
rs36023390	rs13075282	0.02
rs36023390	rs9854068	0.02
rs36023390	rs13068294	0.02
rs36023390	rs9853632	0.02
rs36023390	rs62247160	0.02
rs36023390	rs17108	0.02
rs36023390	rs56310245	0.02
rs36023390	rs9859717	0.01
rs36023390	rs9828629	0.01
rs36023390	rs34956723	0.01
rs72837826	rs72837826	0.32
rs72837826	rs13405741	0.21
rs72837826	rs72837816	0.14
rs72837826	rs72836352	0.09
rs72837826	rs144569746	0.08
rs72837826	rs17484848	0.04
rs72837826	rs72836348	0.03
rs72837826	rs72836349	0.03
rs72837826	rs113135335	0.02
rs80060485	rs80060485	0.71
rs80060485	rs36023390	0.06
rs80060485	rs35967223	0.02
rs80060485	rs9819066	0.02
rs80060485	rs13075282	0.02
rs80060485	rs13068294	0.02
rs80060485	rs56310245	0.02
rs80060485	rs9854068	0.02
rs80060485	rs62247160	0.02
rs80060485	rs9853632	0.02
rs80060485	rs17108	0.02
rs80060485	rs9859717	0.01
rs80060485	rs9828629	0.01
rs80060485	rs13096070	0.01

## Sheet: S1D. deleterious SIFT annotatio
locus	chromosome	position	SNP	lead SNP	gene	SNP in LD with lead (r^2>0.7)?	SNP in FINEMAP credible set for lead?	FINEMAP PP	SIFT annotation	protein impact
2q13	chr2	111130177	rs113135335	rs72837826	BCL2L11	yes	yes	0.024	DELETERIOUS	Arg/Leu
3p21.31	chr3	49417897	rs11715915	rs3197999	AMT	yes	no	--	STOP-GAIN	--
3p21.31	chr3	49676792	rs1131095	rs3197999	APEH	yes	yes	0.047	STOP-GAIN	--
3p21.31	chr3	49684099	rs3197999	rs3197999	MST1	yes	no	--	DELETERIOUS	Cys/Arg
15q25.1	chr15	79970875	rs3826007	rs11632488	BCL2A1	yes	yes	0.061	DELETERIOUS	Asp/Gly
19q13.33	chr19	48703205	rs681343	rs681343	FUT2	yes	yes	0.105	STOP-GAIN	--
21q22.3	chr21	42434957	rs1893592	rs1893592	UBASH3A	yes	yes	0.653	DELETERIOUS (low confidence)	Leu/Met/Val
10q26.3	chr10	132810455	rs2254419	rs61861422	CFAP46	no	yes	0.025	DELETERIOUS (low confidence)	Ser/Cys

## Sheet: S1E. all exonic variants
lead SNP	credible set has exonic SNP?	credible set has deleterious coding SNP?	LD set has exonic SNP?	LD set has deleterious coding SNP?	deleteriously impacted genes
rs4147359	no	no	no	no	--
rs61861422	yes	yes (low confidence)	no	no	CFAP46
rs663743	yes	no	yes	no	--
rs7937682	no	no	yes	no	--
rs3184504	yes	no	yes	no	--
rs61954180	no	no	no	no	--
rs11632488	yes	yes	yes	yes	BCL2A1
rs725613	no	no	no	no	--
rs74856421	yes	no	no	no	--
rs79390277	no	no	yes	no	--
rs850526	no	no	no	no	--
rs1788097	yes	no	yes	no	--
rs60652743	yes	no	yes	no	--
rs681343	yes	yes	yes	yes	FUT2
rs3748816	yes	no	yes	no	--
rs1893592	yes	yes (low confidence)	yes	yes (low confidence)	UBASH3A
rs2836883	no	no	no	no	--
rs145832854	no	no	yes	no	--
rs72837826	yes	yes	yes	yes	BCL2L11
rs7426056	no	no	yes	no	--
rs3197999	yes	yes	yes	yes	MST1, APEH, AMT
rs36023390	no	no	no	no	--
rs61762349	no	no	no	no	--
rs80060485	no	no	no	no	--
rs13140464	no	no	yes	no	--
rs228614	no	no	yes	no	--
rs4293777	no	no	no	no	--
rs56258221	no	no	no	no	--
rs72980770	no	no	no	no	--

## Sheet: S1F. all regulatory variants
lead SNP	credible set has TSS-proximal element?	credible set has TSS-distal element?	LD set has TSS-proximal element?	LD set has TSS-distal element?
rs4147359	yes	yes	yes	yes
rs61861422	no	yes	no	yes
rs663743	yes	yes	yes	yes
rs7937682	yes	yes	yes	yes
rs3184504	no	yes	yes	yes
rs61954180	no	yes	no	yes
rs11632488	yes	yes	yes	yes
rs725613	no	yes	yes	yes
rs74856421	yes	no	no	yes
rs79390277	no	yes	no	yes
rs850526	no	no	no	no
rs1788097	no	yes	no	yes
rs60652743	yes	yes	yes	yes
rs681343	no	yes	yes	yes
rs3748816	yes	yes	yes	yes
rs1893592	no	no	no	no
rs2836883	no	yes	no	yes
rs145832854	no	yes	no	yes
rs72837826	no	yes	yes	yes
rs7426056	no	yes	no	yes
rs3197999	yes	yes	yes	yes
rs36023390	no	yes	yes	yes
rs61762349	no	yes	no	yes
rs80060485	no	yes	no	yes
rs13140464	yes	yes	yes	yes
rs228614	no	yes	no	yes
rs4293777	no	yes	no	yes
rs56258221	no	yes	no	yes
rs72980770	no	yes	no	yes
