# Supplementary material for: Beyond genome-wide association studies: Investigating the role of noncoding regulatory elements in primary sclerosing cholangitis
Source: Hepatol Commun. 2023 Sep 27;7(10):e0242. doi: 10.1097/HC9.0000000000000242 (PMC10531193; doi:10.1097/HC9.0000000000000242)
Supplement: Supplementary file 2 [file hc9-7-e0242-s002.xlsx]

## Sheet: Table S2 Caption
Supplementary Table 2.
S2A, LDSC results for PSC within regulatory elements from fetal bulk DNase-seq samples from ENCODE.
S2B, LDSC results for PSC within regulatory elements from immune primary cells and primary cholangiocytes.
S2C, LDSC results for PSC within regulatory elements from single cell ATAC-seq in adult tissues.
S2D, LDSC results for PSC within regulatory elements from single cell ATAC-seq in fetal tissues.
S2E, List of histone modification MINT ChIP datasets analyzed, with cell state information and unique accession numbers.

## Sheet: S2A. ENCODE bulk fetal DNase
tissue	accession	enrichment	enrichment error	heritability enrichment p	FDR	conditional p vs baseline	partition size (n. rDHSs)
placenta	ENCSR267UFM	-0.7571	12.6216	0.887406	0.983013	0.893574	110693
placenta	ENCSR499IFY	-1.85566	9.78079	0.768812	0.983013	0.892381	153261
placenta	ENCSR212VEN	-8.28958	11.0374	0.375599	0.983013	0.983515	203958
placenta	ENCSR336RGT	-10.449	13.7569	0.384414	0.983013	0.972073	167539
placenta	ENCSR503RWO	-5.09035	11.9512	0.60432	0.983013	0.956608	77291
placenta	ENCSR035QHH	-4.22548	8.25939	0.510081	0.983013	0.966057	166045
placenta	ENCSR566VAK	-4.97032	10.825	0.568151	0.983013	0.963227	85715
placenta	ENCSR126EVK	-8.10936	11.4697	0.405073	0.983013	0.974927	93693
placenta	ENCSR685PCS	-8.96394	13.2435	0.434575	0.983013	0.976056	111161
placenta	ENCSR656KLT	-6.7576	11.211	0.477476	0.983013	0.97035	126390
placenta	ENCSR552XJI	-8.03726	14.8445	0.533259	0.983013	0.95458	89842
placenta	ENCSR552RKI	-10.4704	16.9672	0.48254	0.983013	0.953072	90411
placenta	ENCSR129TSG	-9.56932	10.9734	0.299909	0.983013	0.983825	167076
placenta	ENCSR648RAX	-3.15212	9.05051	0.640892	0.983013	0.929217	116244
placenta	ENCSR575VMI	-8.06345	9.64472	0.331322	0.983013	0.976505	121221
placenta	ENCSR395EZY	2.01625	9.6418	0.914894	0.983013	0.859001	82877
eye	ENCSR127PWK	-13.2145	11.4901	0.191049	0.983013	0.993731	132029
eye	ENCSR474GZQ	2.03333	14.1622	0.941663	0.983013	0.822214	188198
eye	ENCSR621ENC	0.51884	11.7124	0.967243	0.983013	0.85743	178040
brain	ENCSR187PYY	-17.5933	12.6202	0.114776	0.983013	0.99564	204371
brain	ENCSR118WIQ	-18.0307	13.4833	0.124191	0.983013	0.990681	171902
brain	ENCSR507GFJ	-17.7533	12.7089	0.0967252	0.983013	0.998117	143857
brain	ENCSR649KBB	-19.0807	11.3205	0.0496496	0.983013	0.996334	187311
brain	ENCSR572LDG	-9.99581	12.7669	0.366288	0.983013	0.964111	170351
brain	ENCSR344FLH	-4.47035	12.3956	0.66063	0.983013	0.884686	147439
brain	ENCSR595CSH	-0.38902	10.5162	0.894931	0.983013	0.856038	143524
brain	ENCSR156CLC	-18.2607	12.2498	0.0703971	0.983013	0.995581	155905
brain	ENCSR309FOO	-21.1829	14.8699	0.0829103	0.983013	0.992926	148234
brain	ENCSR026EOM	-22.4661	13.6312	0.0355871	0.983013	0.999252	152615
spinal cord	ENCSR148MFM	-18.3157	14.7088	0.146285	0.983013	0.997122	192209
spinal cord	ENCSR678PDD	-11.8283	11.7	0.249578	0.983013	0.987965	136243
heart	ENCSR311LLZ	3.25247	10.3018	0.826441	0.983013	0.807609	162593
heart	ENCSR412NMI	-13.0439	12.5621	0.232083	0.983013	0.993861	131625
heart	ENCSR064GBK	-2.86308	11.7291	0.740296	0.983013	0.912115	153314
heart	ENCSR664PKM	-6.4528	10.354	0.455969	0.983013	0.979357	173319
heart	ENCSR154ZNQ	-4.10175	10.4819	0.62323	0.990308	0.955064	127270
heart	ENCSR501FWC	-0.848	10.1368	0.854916	0.983013	0.906132	184302
heart	ENCSR320PGJ	-6.07095	10.2622	0.48423	0.983013	0.977812	163086
heart	ENCSR536NGW	0.84668	12.7012	0.990308	0.983013	0.856633	156890
heart	ENCSR366EGE	-8.58766	11.8366	0.400652	0.983013	0.973516	167651
heart	ENCSR189YJQ	-4.41587	10.5427	0.603052	0.983013	0.964465	131797
heart	ENCSR533VAF	-1.17793	9.68569	0.820993	0.983013	0.916491	166189
heart	ENCSR174JMM	-1.75656	12.5128	0.825413	0.983013	0.908872	154491
heart	ENCSR392GCE	-8.26892	10.4234	0.351764	0.983013	0.987262	159346
muscle	ENCSR294QCR	-11.6525	12.6709	0.268196	0.983013	0.989049	157725
muscle	ENCSR385AMY	-2.15292	12.7751	0.797346	0.983013	0.909813	148871
muscle	ENCSR217YRJ	-17.0963	13.2104	0.127063	0.983013	0.997748	175031
muscle	ENCSR174GXG	-7.70509	12.794	0.468235	0.983013	0.970456	160410
muscle	ENCSR649PJN	-9.14211	12.1436	0.374549	0.983013	0.980432	198095
muscle	ENCSR295ELC	-7.50698	11.8018	0.447577	0.983013	0.979977	127070
muscle	ENCSR193LYA	-12.7143	11.945	0.192184	0.983013	0.996007	155951
muscle	ENCSR514QHN	-1.91073	11.247	0.788259	0.983013	0.928279	145600
muscle	ENCSR166TEE	-3.16297	13.2125	0.748065	0.983013	0.899826	158223
muscle	ENCSR286WIA	-10.584	12.9178	0.324694	0.983013	0.984372	152356
muscle	ENCSR072NBR	-17.8642	13.3892	0.0977565	0.983013	0.997873	155233
muscle	ENCSR309YDN	-9.34403	13.531	0.407426	0.983013	0.971092	151229
muscle	ENCSR622CAH	-13.3097	13.8552	0.259379	0.983013	0.99253	198879
muscle	ENCSR619BNL	-12.6871	12.1085	0.207399	0.983013	0.996952	133171
muscle	ENCSR270LZE	-7.42915	13.0398	0.492754	0.983013	0.970058	161899
muscle	ENCSR317SIH	-5.78109	11.1446	0.510012	0.983013	0.976543	151467
muscle	ENCSR272RQX	-4.69925	10.7365	0.576925	0.983013	0.960729	166805
muscle	ENCSR357PMV	-11.8478	14.5413	0.350937	0.983013	0.979625	143557
muscle	ENCSR476SDZ	-6.075	12.9729	0.567697	0.983013	0.947383	155646
muscle	ENCSR033STL	-2.91849	11.6526	0.73065	0.983013	0.937141	145881
muscle	ENCSR167XSQ	-8.76288	12.0478	0.38197	0.983013	0.979984	135740
muscle	ENCSR106RBR	-5.46876	13.0957	0.605243	0.983013	0.94027	149515
muscle	ENCSR033DQS	-9.85928	12.9427	0.357397	0.983013	0.982861	145664
muscle	ENCSR303YII	-1.6674	13.2328	0.833333	0.983013	0.891204	149493
muscle	ENCSR198JXW	-7.14587	12.085	0.474036	0.983013	0.97356	143152
muscle	ENCSR010ZMK	-21.2279	14.0387	0.0601673	0.983013	0.999328	146290
muscle	ENCSR440FZS	-4.59215	10.6682	0.58862	0.983013	0.953989	136722
muscle	ENCSR356QCD	-13.3236	14.7712	0.290969	0.983013	0.986155	156432
muscle	ENCSR357RED	-2.70172	11.6301	0.741785	0.983013	0.935014	204469
muscle	ENCSR059LXL	-1.0167	11.059	0.853523	0.983013	0.916273	176046
muscle	ENCSR411MGY	-16.1347	13.6805	0.15353	0.983013	0.995505	151122
muscle	ENCSR517NHP	-5.449	10.9223	0.535315	0.983013	0.973145	150026
muscle	ENCSR141NSQ	-9.5174	10.8591	0.302143	0.983013	0.985807	148098
muscle	ENCSR297ORG	-13.5414	13.1183	0.199997	0.983013	0.993572	182564
limb	ENCSR274SDO	-20.9803	18.3904	0.193083	0.983013	0.995707	115364
limb	ENCSR431UEM	-18.1146	17.5204	0.250808	0.983013	0.990945	91718
limb	ENCSR449HOQ	-10.0474	16.0125	0.47562	0.983013	0.969898	88932
limb	ENCSR532CRI	-27.0642	18.4276	0.0708457	0.983013	0.998371	108953
adrenal	ENCSR080PZL	0.12475	12.081	0.94179	0.983013	0.836635	148825
adrenal	ENCSR419MZH	16.5275	14.1863	0.26466	0.986586	0.353092	157783
adrenal	ENCSR060BFU	1.35398	11.9087	0.976035	0.983013	0.781178	120825
kidney	ENCSR036VRV	3.28142	14.6322	0.87483	0.983013	0.810455	139639
kidney	ENCSR039ZVQ	7.8057	13.8951	0.620347	0.983013	0.709522	140311
kidney	ENCSR524DWS	8.45336	13.08	0.563793	0.983013	0.662876	162469
kidney	ENCSR580OAH	3.96468	15.0289	0.84176	0.983013	0.794461	146851
kidney	ENCSR656QYL	3.598	12.6297	0.835948	0.983013	0.808539	148288
kidney	ENCSR422PVL	0.0459	15.0778	0.948249	0.983013	0.831018	123113
kidney	ENCSR129KIV	12.9255	15.0678	0.427076	0.983013	0.521982	140047
kidney	ENCSR301RCD	0.81596	15.498	0.990291	0.983013	0.840544	141844
kidney	ENCSR364TKL	-3.78706	13.9068	0.723191	0.983013	0.940691	136229
kidney	ENCSR588JXI	-3.57233	12.9595	0.718495	0.983013	0.939399	146918
kidney	ENCSR414ZUA	1.83194	14.3241	0.952942	0.990308	0.827259	135867
kidney	ENCSR092WMD	-2.0294	12.8273	0.809416	0.983013	0.931346	163472
kidney	ENCSR437KLY	-4.98289	14.539	0.664626	0.983013	0.907634	139816
kidney	ENCSR295DUI	8.76286	12.6552	0.538073	0.983013	0.643449	125708
kidney	ENCSR320SVK	8.4951	13.9616	0.589348	0.983013	0.686087	158057
kidney	ENCSR014VAC	-7.04075	13.4836	0.531559	0.983013	0.962569	139201
kidney	ENCSR332BSB	3.78185	13.5792	0.835765	0.983013	0.799768	167396
kidney	ENCSR022ECC	5.32648	13.8691	0.752977	0.983013	0.757231	149412
kidney	ENCSR540PVZ	2.76595	14.6912	0.902649	0.983013	0.814909	152906
kidney	ENCSR268QCH	7.91346	13.4413	0.606144	0.983013	0.687504	128529
kidney	ENCSR670ZSA	-10.0012	14.3634	0.426377	0.983013	0.978051	135684
kidney	ENCSR262QJC	-15.0621	15.976	0.275839	0.983013	0.982958	137591
kidney	ENCSR554WUJ	-0.23642	12.4959	0.9194	0.983013	0.897188	142846
kidney	ENCSR619DRM	3.11073	16.9813	0.900557	0.983013	0.814896	140769
kidney	ENCSR017TFH	-0.37494	13.8171	0.919111	0.983013	0.886809	175168
kidney	ENCSR141DMX	7.64861	15.222	0.65941	0.983013	0.700569	141843
kidney	ENCSR606UAR	-1.4907	13.2169	0.845423	0.983013	0.919221	151852
kidney	ENCSR066WZJ	-6.88226	11.8265	0.474671	0.983013	0.982793	193395
kidney	ENCSR106OKX	6.69281	13.9269	0.680112	0.983013	0.732745	110924
kidney	ENCSR645GJD	4.91964	12.766	0.755561	0.983013	0.770926	142786
kidney	ENCSR543YPH	16.462	15.0944	0.297122	0.983013	0.423133	149643
kidney	ENCSR016THC	1.62075	14.5535	0.965311	0.983013	0.848605	138965
kidney	ENCSR499PZA	-5.56715	15.8496	0.671193	0.983013	0.928504	149095
kidney	ENCSR550UWM	-0.18736	15.2858	0.937008	0.983013	0.885061	156636
kidney	ENCSR318JAA	1.96207	14.7581	0.946876	0.983013	0.836346	168783
kidney	ENCSR254AGA	-5.21835	15.4911	0.670813	0.983013	0.930414	140040
kidney	ENCSR082JCE	6.06859	15.3756	0.737701	0.983013	0.714803	136348
kidney	ENCSR600RAA	-3.9192	13.3927	0.701131	0.983013	0.945122	149057
kidney	ENCSR184DFF	-2.41315	13.528	0.797339	0.983013	0.924795	143559
kidney	ENCSR258IBL	0.33128	13.7571	0.960396	0.983013	0.870713	126561
lung	ENCSR441OGH	11.336	14.825	0.479794	0.983013	0.505071	171307
lung	ENCSR141IUS	10.3093	16.8297	0.576913	0.983013	0.631583	129708
lung	ENCSR482HQE	7.45436	15.3075	0.668816	0.983013	0.640756	157405
lung	ENCSR441MMO	9.49638	14.357	0.549029	0.983013	0.586396	150282
lung	ENCSR582IPV	3.33679	16.5783	0.884494	0.983013	0.748757	133378
lung	ENCSR299INS	11.9447	13.8447	0.425584	0.983013	0.523061	171691
lung	ENCSR639XWF	11.9858	13.9392	0.426215	0.983013	0.511098	148179
lung	ENCSR510ITB	-4.22139	16.6591	0.741351	0.983013	0.888783	149375
lung	ENCSR214XJO	7.44905	16.8328	0.69786	0.983013	0.632034	151461
lung	ENCSR076YBB	5.489	14.3232	0.753761	0.983013	0.688245	131426
lung	ENCSR488PHT	4.70003	15.0451	0.801954	0.983013	0.744536	155214
lung	ENCSR141VGA	13.2263	13.8789	0.371304	0.983013	0.409077	206402
lung	ENCSR456KDF	8.52965	15.3876	0.624045	0.983013	0.593955	163139
lung	ENCSR587HPR	7.43695	13.5434	0.632478	0.983013	0.615639	119526
lung	ENCSR318WOD	13.4042	14.1532	0.370107	0.983013	0.395385	151305
lung	ENCSR006IJP	5.53413	13.5474	0.734956	0.983013	0.682345	151690
lung	ENCSR445XYW	12.4039	14.3764	0.420187	0.983013	0.488496	135202
lung	ENCSR504KZE	6.35702	15.3978	0.726714	0.983013	0.670364	168236
lung	ENCSR627NIF	2.03741	14.2081	0.940664	0.983013	0.800021	159312
lung	ENCSR228BOM	12.0066	16.1502	0.486757	0.983013	0.494811	153556
lung	ENCSR541AVF	9.16256	14.6342	0.571978	0.983013	0.581168	162608
lung	ENCSR468OVW	11.6364	14.9734	0.473966	0.983013	0.537931	157712
lung	ENCSR263IGU	19.1712	16.5319	0.262388	0.983013	0.319595	130200
thymus	ENCSR541UPY	33.0021	13.9331	0.00790915	0.983013	0.0236617	129514
thymus	ENCSR682PKY	33.8184	15.544	0.0196838	0.983013	0.0526037	124241
thymus	ENCSR544KDB	33.3684	14.3694	0.0108423	0.983013	0.0302283	147080
stomach	ENCSR522FGG	-1.00778	17.74	0.909032	0.983013	0.873275	138166
stomach	ENCSR627KFV	-0.12175	15.1967	0.940686	0.983013	0.885628	98991
stomach	ENCSR095GWE	-17.124	20.5834	0.364777	0.983013	0.968231	130470
stomach	ENCSR683YLO	-3.32979	14.243	0.758045	0.983013	0.932038	120359
stomach	ENCSR119HXE	3.99818	16.2306	0.850822	0.983013	0.796748	184306
stomach	ENCSR511GQA	-4.03302	16.5668	0.756127	0.983013	0.881613	135357
stomach	ENCSR082XEU	-6.14247	15.6549	0.641568	0.983013	0.949927	157312
stomach	ENCSR208DMX	6.61466	13.6198	0.674629	0.983013	0.722004	108062
stomach	ENCSR608AHQ	2.18259	15.239	0.937468	0.983013	0.844097	115481
stomach	ENCSR062DUU	10.8636	16.1394	0.535629	0.983013	0.607828	132552
stomach	ENCSR172PVJ	3.78319	15.7449	0.858398	0.983013	0.765536	133106
small intestine	ENCSR594OWA	6.37035	14.4338	0.700397	0.983013	0.644383	146889
small intestine	ENCSR502NDK	5.7911	15.1052	0.74234	0.983013	0.702385	139986
small intestine	ENCSR188JLO	10.4549	16.433	0.542189	0.983013	0.550096	143321
small intestine	ENCSR354FBA	1.66004	15.3355	0.965217	0.983013	0.812964	153986
small intestine	ENCSR133KBX	7.03549	15.8999	0.695821	0.983013	0.692378	141039
small intestine	ENCSR457ILW	7.45122	16.0525	0.677692	0.983013	0.675339	135810
small intestine	ENCSR565EBN	6.73016	16.0749	0.711139	0.983013	0.696988	127432
small intestine	ENCSR116WWW	3.9855	14.2145	0.828559	0.983013	0.765492	149964
colon	ENCSR047FNH	9.88333	15.1436	0.531078	0.983013	0.565856	134530
colon	ENCSR444VTC	11.0206	16.7671	0.531618	0.983013	0.60167	128565
colon	ENCSR666YVE	8.92507	15.6196	0.597568	0.983013	0.602456	126891
colon	ENCSR154YPL	3.85327	14.2913	0.8373	0.983013	0.749916	151563
colon	ENCSR214QEO	4.70438	14.6568	0.796375	0.983013	0.75653	136904
colon	ENCSR563XRP	-0.27308	13.7733	0.92631	0.983013	0.837366	144145
colon	ENCSR133SPH	6.72109	14.1833	0.673942	0.983013	0.665086	149440
colon	ENCSR531HPD	6.5396	15.1996	0.706799	0.983013	0.676694	151120
colon	ENCSR366EQH	7.13262	18.1517	0.728709	0.983013	0.695172	157527
liver	ENCSR158YXM	-12.0383	24.4892	0.592804	0.983013	0.912129	76579
liver	ENCSR562FNN	3.28146	18.798	0.902586	0.983013	0.798758	43970
fibroblast	ENCSR184LMY	-4.67834	9.34663	0.547206	0.983013	0.937214	188165
fibroblast	ENCSR670VQZ	-3.68358	11.8885	0.684882	0.983013	0.889708	145007
fibroblast	ENCSR383BLX	-8.1165	10.0066	0.347822	0.983013	0.976382	138646
fibroblast	ENCSR176KYD	1.53214	12.6808	0.965944	0.983013	0.764956	198017
fibroblast	ENCSR371KRY	3.77287	12.2689	0.817309	0.983013	0.672083	199815
fibroblast	ENCSR217RVH	-6.81935	10.7806	0.458742	0.983013	0.95485	164433

## Sheet: S2B. immune cell ATAC-seq
cell type	accession	broad cell type group	enrichment	enrichment error	heritability enrichment p	FDR	conditional p vs baseline	partition size (n. rDHSs)
Gamma delta T unstimulated	SRX4513794	CD4+ T unstimulated	33.4241	21.2651	0.07819	0.23474	0.20787	68550
Gamma delta T unstimulated	SRX4513719	CD4+ T unstimulated	32.0315	24.2768	0.15681	0.37661	0.27824	59185
Gamma delta T unstimulated	SRX4513677	CD4+ T unstimulated	31.4125	18.3211	0.04928	0.15866	0.14458	94751
Gamma delta T unstimulated	SRX4513759	CD4+ T unstimulated	32.3635	23.2831	0.1103	0.29651	0.23594	72790
Mem B stimulated	SRX4513748	B stimulated	25.837	19.2219	0.17862	0.41743	0.29503	87634
Mem B stimulated	SRX4513665	B stimulated	32.0511	21.7492	0.11555	0.30501	0.23275	80907
Mem B stimulated	SRX4513850	B stimulated	12.5338	21.0485	0.56939	0.81915	0.65912	69058
Mem B stimulated	SRX4513707	B stimulated	20.1121	18.4026	0.2792	0.57188	0.42561	89198
CD19+CD20+ B cell	SRX1427867	B unstimulated	2.537	17.7555	0.93067	0.96759	0.82875	71143
CD19+CD20+ B cell	SRX1427840	B unstimulated	9.9269	17.5862	0.60932	0.83818	0.68467	83323
CD19+CD20+ B cell	SRX1427815	B unstimulated	-4.3554	16.3129	0.74368	0.54421	0.90468	76458
CD19+CD20+ B cell	SRX1427836	B unstimulated	3.8207	17.6551	0.87288	0.95911	0.83265	74817
dendritic cell treated with lipopolysaccharide	ENCSR566LZT	dendritic	-6.676	15.4775	0.6222	0.67911	0.93259	100840
dendritic cell treated with lipopolysaccharide	ENCSR940QJU	dendritic	-7.9376	15.2115	0.562	0.73119	0.93113	114521
dendritic cell treated with lipopolysaccharide	ENCSR237VSF	dendritic	-11.3971	17.5379	0.4757	0.81713	0.96083	89007
dendritic cell treated with lipopolysaccharide	ENCSR204FCV	dendritic	-0.4708	15.9208	0.92677	0.2235	0.85067	109220
Mem B unstimulated	SRX4513706	B unstimulated	5.131	18.0232	0.81646	0.93536	0.68052	96820
Mem B unstimulated	SRX4513785	B unstimulated	20.9848	20.3761	0.29415	0.58234	0.40623	79000
Mem B unstimulated	SRX4513664	B unstimulated	20.3371	19.2882	0.29118	0.58038	0.42201	96700
Mem B unstimulated	SRX4513747	B unstimulated	23.0864	20.4012	0.23805	0.5205	0.41255	70656
Monocytes unstimulated	SRX4513782	monocytes unstimulated	-15.3055	17.2952	0.359	0.86121	0.96248	90257
Monocytes unstimulated	SRX4513819	monocytes unstimulated	-28.7811	21.1357	0.17877	0.93536	0.99153	70757
Monocytes unstimulated	SRX4513700	monocytes unstimulated	-0.3369	22.3375	0.95249	0.15468	0.85281	65531
Naive CD8 T stimulated	SRX4513758	CD8+ T stimulated	65.549	29.2331	0.00166	0.0587	0.00478	75353
Naive CD8 T stimulated	SRX4513718	CD8+ T stimulated	44.5081	23.7651	0.02978	0.1148	0.06709	77927
Naive CD8 T stimulated	SRX4513676	CD8+ T stimulated	56.7752	26.0454	0.00716	0.05996	0.02056	82905
Naive CD8 T stimulated	SRX4513793	CD8+ T stimulated	61.0365	29.885	0.00864	0.06488	0.0272	63617
Follicular T Helper unstimulated	SRX4513763	CD4+ T unstimulated	59.6203	26.9692	0.00259	0.0587	0.01062	71206
Follicular T Helper unstimulated	SRX4513852	CD4+ T unstimulated	42.2661	24.2912	0.04684	0.15421	0.10862	68842
Follicular T Helper unstimulated	SRX4513723	CD4+ T unstimulated	49.7492	26.6295	0.02011	0.08928	0.05758	62656
Follicular T Helper unstimulated	SRX4513680	CD4+ T unstimulated	43.4122	24.0308	0.03244	0.12141	0.08737	70634
Follicular T Helper unstimulated	SRX4513797	CD4+ T unstimulated	50.2257	26.8935	0.014	0.07597	0.04408	59522
megakaryocyte erythroid progenitor cell	SRX1427797	erythroid	-13.595	15.4879	0.33588	0.86869	0.96561	116064
megakaryocyte erythroid progenitor cell	SRX1427809	erythroid	-15.5086	14.4952	0.23625	0.91338	0.97839	131664
megakaryocyte erythroid progenitor cell	SRX1427808	erythroid	-10.0391	15.1496	0.45784	0.81915	0.94806	110530
megakaryocyte erythroid progenitor cell	SRX1427864	erythroid	-10.0771	14.5216	0.43693	0.81915	0.9587	127959
megakaryocyte erythroid progenitor cell	SRX1427831	erythroid	-8.1273	14.5319	0.53193	0.76617	0.94121	116737
megakaryocyte erythroid progenitor cell	SRX1427796	erythroid	-14.8668	15.4236	0.29377	0.89907	0.97612	112326
megakaryocyte erythroid progenitor cell	SRX1427863	erythroid	-10.943	15.8186	0.44547	0.81915	0.95246	113989
Memory Teffs unstimulated	SRX4513725	CD4+ T unstimulated	35.4181	22.3471	0.07092	0.21872	0.15237	71496
Memory Teffs unstimulated	SRX4513799	CD4+ T unstimulated	48.2777	24.5403	0.01524	0.0775	0.04882	75082
Memory Teffs unstimulated	SRX4513682	CD4+ T unstimulated	42.1969	22.2282	0.02263	0.09544	0.06713	89383
Memory Teffs unstimulated	SRX4513765	CD4+ T unstimulated	57.2788	28.1884	0.01104	0.06516	0.02822	77990
Memory NK unstimulated	SRX4513818	natural killer unstimulated	17.1961	19.7981	0.3838	0.68153	0.52125	81231
Memory NK unstimulated	SRX4513781	natural killer unstimulated	0.2404	16.8249	0.96382	0.98164	0.81681	90858
Memory NK unstimulated	SRX4513741	natural killer unstimulated	11.4912	19.8793	0.58929	0.83272	0.60432	69492
Memory NK unstimulated	SRX4513699	natural killer unstimulated	23.8775	18.6214	0.17445	0.41221	0.34338	90505
Memory NK unstimulated	SRX4513846	natural killer unstimulated	5.6153	19.845	0.8132	0.93536	0.81322	58780
Memory NK unstimulated	SRX4513855	natural killer unstimulated	14.4361	21.4357	0.51101	0.80933	0.64093	61682
lymphoid primed multipotent progenitor cell	SRX1427791	lymphocyte progenitors	6.0414	14.9146	0.72945	0.89907	0.70653	113395
lymphoid primed multipotent progenitor cell	SRX1427803	lymphocyte progenitors	8.1874	14.6433	0.61789	0.84205	0.65163	110193
lymphoid primed multipotent progenitor cell	SRX1427858	lymphocyte progenitors	2.7308	14.37	0.90368	0.96259	0.8056	119669
acute myeloid leukemia pre leukemic hematopoietic stem cell	SRX1427911	stem cells	3.1982	16.1167	0.89117	0.95998	0.81941	88824
acute myeloid leukemia pre leukemic hematopoietic stem cell	SRX1427883	stem cells	0.0767	15.7501	0.95337	0.98164	0.76797	120396
acute myeloid leukemia pre leukemic hematopoietic stem cell	SRX1427902	stem cells	2.8105	15.4976	0.90657	0.96259	0.81486	106093
acute myeloid leukemia pre leukemic hematopoietic stem cell	SRX1427918	stem cells	-4.2333	13.8996	0.70896	0.58038	0.92696	130816
acute myeloid leukemia pre leukemic hematopoietic stem cell	SRX1427880	stem cells	-25.2475	15.1495	0.06057	0.97263	0.99677	119329
acute myeloid leukemia pre leukemic hematopoietic stem cell	SRX1427885	stem cells	-18.5456	18.2214	0.27614	0.89907	0.98197	84880
acute myeloid leukemia pre leukemic hematopoietic stem cell	SRX1427910	stem cells	-13.4339	19.0575	0.44271	0.81915	0.96194	64655
acute myeloid leukemia pre leukemic hematopoietic stem cell	SRX1427897	stem cells	4.5522	12.9027	0.78008	0.92102	0.81182	123297
acute myeloid leukemia pre leukemic hematopoietic stem cell	SRX1427879	stem cells	-5.6327	14.051	0.64104	0.66637	0.9279	120348
acute myeloid leukemia pre leukemic hematopoietic stem cell	SRX1427899	stem cells	1.4149	15.2503	0.97833	0.98168	0.84495	105116
acute myeloid leukemia pre leukemic hematopoietic stem cell	SRX1427907	stem cells	-14.597	14.3445	0.26356	0.89907	0.99053	116046
acute myeloid leukemia pre leukemic hematopoietic stem cell	SRX1427894	stem cells	-0.7256	15.8218	0.91397	0.24502	0.867	96907
acute myeloid leukemia pre leukemic hematopoietic stem cell	SRX1427887	stem cells	2.7089	14.6299	0.90674	0.96259	0.8219	114627
acute myeloid leukemia pre leukemic hematopoietic stem cell	SRX1427915	stem cells	2.2055	13.1963	0.92704	0.96759	0.83205	136416
acute myeloid leukemia pre leukemic hematopoietic stem cell	SRX1427884	stem cells	-13.4589	18.5275	0.42886	0.81915	0.96896	76556
acute myeloid leukemia pre leukemic hematopoietic stem cell	SRX1427891	stem cells	-0.5283	14.9957	0.91884	0.23781	0.87451	99754
acute myeloid leukemia pre leukemic hematopoietic stem cell	SRX1427875	stem cells	-6.2343	14.0948	0.61148	0.68166	0.94521	115648
acute myeloid leukemia pre leukemic hematopoietic stem cell	SRX1427889	stem cells	0.4505	14.3475	0.96944	0.98164	0.86001	126886
CD56+ natural killer cell	SRX1427849	natural killer unstimulated	9.0707	18.512	0.65382	0.86682	0.73908	65130
CD56+ natural killer cell	SRX1427850	natural killer unstimulated	21.3553	19.4755	0.24725	0.53269	0.4374	69955
CD56+ natural killer cell	SRX1427834	natural killer unstimulated	27.0379	20.5689	0.15098	0.37173	0.31648	67374
CD56+ natural killer cell	SRX1427835	natural killer unstimulated	26.5356	19.6248	0.14642	0.3647	0.31175	68642
CD56+ natural killer cell	SRX1427818	natural killer unstimulated	13.5037	20.42	0.52185	0.81713	0.63593	64811
CD56+ natural killer cell	SRX1427839	natural killer unstimulated	18.9277	18.4509	0.29087	0.58038	0.48044	82528
dendritic cell treated with 100 ng mL lipopolysaccharide for 4 hours	ENCSR901IEQ	dendritic	-0.5663	14.8075	0.91605	0.24354	0.88059	108951
dendritic cell treated with 100 ng mL lipopolysaccharide for 4 hours	ENCSR926GDT	dendritic	6.0157	15.518	0.74181	0.90187	0.7794	99717
dendritic cell treated with 100 ng mL lipopolysaccharide for 4 hours	ENCSR926TFY	dendritic	15.716	16.2679	0.33387	0.64784	0.47911	110012
dendritic cell treated with 100 ng mL lipopolysaccharide for 4 hours	ENCSR290AUK	dendritic	7.3753	16.2722	0.68628	0.88582	0.71234	104530
dendritic cell treated with 100 ng mL lipopolysaccharide for 4 hours	ENCSR222SCA	dendritic	17.2802	18.904	0.36272	0.66841	0.48221	84725
H69 cholangiocytes	SRX7719088	cholangiocytes	-15.151	16.9741	0.34631	0.86682	0.97424	83724
H69 cholangiocytes	SRX7719092	cholangiocytes	-10.5853	20.0738	0.56765	0.72804	0.92726	76959
H69 cholangiocytes	SRX7719084	cholangiocytes	-6.9261	17.4711	0.65396	0.65838	0.91932	81059
Mature NK stimulated	SRX4513698	natural killer stimulated	18.0072	18.9229	0.33069	0.64594	0.51	80733
Mature NK stimulated	SRX4513780	natural killer stimulated	13.688	20.3338	0.51378	0.80934	0.61269	68701
Mature NK stimulated	SRX4513845	natural killer stimulated	6.0268	21.2063	0.81035	0.93536	0.78049	57703
Mature NK stimulated	SRX4513817	natural killer stimulated	21.0658	23.6691	0.35934	0.66637	0.53557	49521
Mature NK stimulated	SRX4513740	natural killer stimulated	7.096	21.4621	0.77288	0.92054	0.76322	58148
Mature NK stimulated	SRX4513854	natural killer stimulated	17.3472	21.8963	0.42771	0.72438	0.58198	60392
Th2 precursors stimulated	SRX4513738	CD4+ T stimulated	58.5992	26.11	0.00565	0.0587	0.01043	101461
Th2 precursors stimulated	SRX4513695	CD4+ T stimulated	63.7493	29.0765	0.00625	0.0587	0.01329	89498
Th2 precursors stimulated	SRX4513777	CD4+ T stimulated	47.5289	24.4615	0.02381	0.09556	0.04056	100157
Th2 precursors stimulated	SRX4513814	CD4+ T stimulated	66.4992	28.4788	0.00323	0.0587	0.00797	81857
Naive B stimulated	SRX4513750	B stimulated	17.5894	19.0352	0.37289	0.67862	0.51333	77362
Naive B stimulated	SRX4513667	B stimulated	11.033	18.1884	0.57084	0.81915	0.67507	90186
Naive B stimulated	SRX4513709	B stimulated	29.5996	19.9939	0.10444	0.28335	0.24101	79185
Monocytes stimulated	SRX4513742	monocytes stimulated	-24.9826	20.8903	0.20532	0.92766	0.9842	80263
Monocytes stimulated	SRX4513783	monocytes stimulated	-0.9172	17.6741	0.91387	0.24502	0.80234	100209
Monocytes stimulated	SRX4513847	monocytes stimulated	-13.0044	22.7258	0.55052	0.74405	0.94982	57753
Monocytes stimulated	SRX4513856	monocytes stimulated	0.337	23.5374	0.97759	0.98168	0.85267	60424
Monocytes stimulated	SRX4513701	monocytes stimulated	-10.9233	21.2265	0.58379	0.71736	0.93864	67161
Monocytes stimulated	SRX4513820	monocytes stimulated	-26.0741	20.8981	0.1614	0.94135	0.99041	68775
Memory Tregs stimulated	SRX4513802	CD4+ T stimulated	43.7548	27.6276	0.06754	0.21051	0.1322	63890
Memory Tregs stimulated	SRX4513728	CD4+ T stimulated	40.6277	22.3073	0.041	0.14352	0.09417	79283
Memory Tregs stimulated	SRX4513685	CD4+ T stimulated	30.8073	22.9976	0.15315	0.37393	0.25789	72433
Memory Tregs stimulated	SRX4513768	CD4+ T stimulated	48.3181	25.3704	0.03273	0.12141	0.06116	81746
Th17 precursors stimulated	SRX4513693	CD4+ T stimulated	51.6038	24.897	0.01518	0.0775	0.03105	98812
Th17 precursors stimulated	SRX4513812	CD4+ T stimulated	61.4669	29.0122	0.00606	0.0587	0.01809	74373
Th17 precursors stimulated	SRX4513775	CD4+ T stimulated	57.1446	25.5951	0.00671	0.0587	0.01315	99771
multipotent progenitor cell	SRX1427857	stem cells	-9.6875	13.3752	0.43336	0.81915	0.96847	127451
multipotent progenitor cell	SRX1427802	stem cells	-15.4402	15.0041	0.26387	0.89907	0.98445	107560
multipotent progenitor cell	SRX1427832	stem cells	-10.0725	14.5976	0.45162	0.81915	0.96326	102462
multipotent progenitor cell	SRX1427856	stem cells	-0.9481	13.8051	0.88852	0.29695	0.88041	120825
multipotent progenitor cell	SRX1427833	stem cells	-12.517	14.8679	0.36361	0.85927	0.96529	116452
multipotent progenitor cell	SRX1427790	stem cells	-7.805	14.6353	0.56079	0.73119	0.94385	98800
CD14+ monocyte cell	SRX1427798	monocytes unstimulated	4.3483	19.9462	0.86528	0.9567	0.75914	77501
CD14+ monocyte cell	SRX1427865	monocytes unstimulated	-31.4334	20.7578	0.11511	0.95998	0.99567	78798
CD14+ monocyte cell	SRX1427810	monocytes unstimulated	-13.6224	14.7677	0.31572	0.88582	0.96162	127989
CD14+ monocyte cell	SRX1427799	monocytes unstimulated	-15.3765	18.2514	0.3842	0.84205	0.97175	78828
CD14+ monocyte cell	SRX1427866	monocytes unstimulated	-16.1883	19.2904	0.39291	0.83818	0.97469	69877
CD14+ monocyte cell	SRX1427811	monocytes unstimulated	-24.1233	19.0951	0.18209	0.93536	0.98776	82508
granulocyte macrophage progenitor cell	SRX1427861	myeloid progenitors	-5.3069	13.6774	0.64789	0.66134	0.93916	110957
granulocyte macrophage progenitor cell	SRX1427807	myeloid progenitors	-5.2697	12.7772	0.62344	0.67911	0.93106	125813
granulocyte macrophage progenitor cell	SRX1427828	myeloid progenitors	-12.4955	14.5456	0.34265	0.86759	0.95932	118306
granulocyte macrophage progenitor cell	SRX1427806	myeloid progenitors	-11.4468	12.6134	0.32191	0.88303	0.98161	141928
granulocyte macrophage progenitor cell	SRX1427795	myeloid progenitors	4.6004	14.0416	0.79245	0.92766	0.73749	131945
granulocyte macrophage progenitor cell	SRX1427862	myeloid progenitors	-11.0145	15.1255	0.43336	0.81915	0.96399	112941
granulocyte macrophage progenitor cell	SRX1427794	myeloid progenitors	-7.7949	13.3759	0.51254	0.78046	0.9559	117685
Bulk B unstimulated	SRX4513662	B unstimulated	1.8349	16.8893	0.96048	0.98164	0.86461	80965
Bulk B unstimulated	SRX4513784	B unstimulated	5.0112	18.5441	0.82742	0.93604	0.75339	82177
Bulk B unstimulated	SRX4513745	B unstimulated	0.3164	19.1061	0.97159	0.98164	0.87555	60865
Bulk B unstimulated	SRX4513704	B unstimulated	15.7722	18.0666	0.38739	0.68166	0.50949	73780
Naive B unstimulated	SRX4513749	B unstimulated	6.6526	18.9526	0.76297	0.91338	0.79847	62885
Naive B unstimulated	SRX4513786	B unstimulated	9.5162	20.0017	0.66282	0.86869	0.72377	67193
Naive B unstimulated	SRX4513666	B unstimulated	1.7233	15.9651	0.96383	0.98164	0.87038	89578
Naive B unstimulated	SRX4513708	B unstimulated	17.4656	18.671	0.3448	0.65838	0.54943	68024
Mature NK unstimulated	SRX4513779	natural killer unstimulated	7.075	20.5011	0.76293	0.91338	0.74881	64543
Mature NK unstimulated	SRX4513697	natural killer unstimulated	7.9952	17.9167	0.69072	0.88764	0.75803	78117
Mature NK unstimulated	SRX4513844	natural killer unstimulated	-1.9477	17.3596	0.86567	0.34526	0.85126	86219
Mature NK unstimulated	SRX4513816	natural killer unstimulated	7.974	20.3079	0.72369	0.89907	0.75803	63253
Th17 precursors unstimulated	SRX4513811	CD4+ T unstimulated	53.4688	25.9236	0.01001	0.06516	0.03338	73117
Th17 precursors unstimulated	SRX4513692	CD4+ T unstimulated	48.3023	23.9168	0.01112	0.06516	0.03154	91251
Th17 precursors unstimulated	SRX4513735	CD4+ T unstimulated	48.7121	23.6637	0.0103	0.06516	0.03495	76769
Plasmablasts unstimulated	SRX4513851	B unstimulated	21.6583	22.8804	0.34126	0.65783	0.46547	67144
Plasmablasts unstimulated	SRX4513710	B unstimulated	26.4162	21.4373	0.21028	0.47541	0.32201	77997
Plasmablasts unstimulated	SRX4513668	B unstimulated	11.893	20.8211	0.59289	0.83272	0.64464	76762
Effector memory CD8pos T stimulated	SRX4513716	CD8+ T stimulated	61.0397	26.2967	0.00252	0.0587	0.00617	91843
Effector memory CD8pos T stimulated	SRX4513674	CD8+ T stimulated	47.1062	24.9316	0.02891	0.11448	0.06376	84022
Effector memory CD8pos T stimulated	SRX4513756	CD8+ T stimulated	70.0639	28.7295	0.00052	0.0587	0.00138	82418
Effector memory CD8pos T stimulated	SRX4513791	CD8+ T stimulated	54.3151	27.0443	0.01077	0.06516	0.03257	67441
Effector CD4pos T stimulated	SRX4513722	CD4+ T stimulated	56.9933	24.3894	0.00399	0.0587	0.00947	103644
Effector CD4pos T stimulated	SRX4513762	CD4+ T stimulated	63.5523	27.0423	0.00383	0.0587	0.00627	110973
Effector CD4pos T stimulated	SRX4513679	CD4+ T stimulated	56.0139	27.277	0.01179	0.06771	0.02536	85563
Memory Teffs stimulated	SRX4513766	CD4+ T stimulated	53.5606	25.7334	0.01278	0.07062	0.02614	93228
Memory Teffs stimulated	SRX4513726	CD4+ T stimulated	57.1163	24.2377	0.00241	0.0587	0.00537	108737
Memory Teffs stimulated	SRX4513800	CD4+ T stimulated	71.0333	29.0834	0.00136	0.0587	0.00335	90796
Memory Teffs stimulated	SRX4513683	CD4+ T stimulated	53.5726	26.0048	0.01	0.06516	0.02288	97035
Th1 precursors unstimulated	SRX4513733	CD4+ T unstimulated	47.2787	24.7206	0.01956	0.08919	0.05129	78246
Th1 precursors unstimulated	SRX4513809	CD4+ T unstimulated	70.3286	32.4997	0.00286	0.0587	0.01106	53567
Th1 precursors unstimulated	SRX4513773	CD4+ T unstimulated	52.3617	25.5987	0.00988	0.06516	0.03133	67923
Th1 precursors unstimulated	SRX4513690	CD4+ T unstimulated	43.638	23.3519	0.02347	0.09551	0.06804	79206
H69 cholangiocytes +CPTH6	SRX7719086	cholangiocytes	-32.0766	20.0782	0.08075	0.96759	0.99605	70159
H69 cholangiocytes +CPTH6	SRX7719090	cholangiocytes	-4.0249	17.1538	0.77189	0.50634	0.89256	77890
H69 cholangiocytes +CPTH6	SRX7719094	cholangiocytes	-22.5886	16.0502	0.126	0.95911	0.99405	98254
Immature NK unstimulated	SRX4513696	natural killer unstimulated	36.8068	21.5481	0.04511	0.15194	0.10994	94174
Immature NK unstimulated	SRX4513739	natural killer unstimulated	37.6866	22.3412	0.05352	0.16861	0.10846	93863
Immature NK unstimulated	SRX4513843	natural killer unstimulated	32.981	22.0107	0.0996	0.27274	0.21061	75709
Immature NK unstimulated	SRX4513815	natural killer unstimulated	27.2408	23.9192	0.24102	0.52311	0.39292	60751
Central memory CD8pos T unstimulated	SRX4513788	CD8+ T unstimulated	39.3694	23.7403	0.05307	0.16861	0.14442	66708
Central memory CD8pos T unstimulated	SRX4513753	CD8+ T unstimulated	45.7681	25.18	0.03164	0.1204	0.08138	68388
Central memory CD8pos T unstimulated	SRX4513713	CD8+ T unstimulated	31.6852	24.0922	0.14385	0.36334	0.27214	55389
Central memory CD8pos T unstimulated	SRX4513671	CD8+ T unstimulated	44.7889	23.7183	0.01979	0.08919	0.0473	97307
CD71+GPA+ erythroblast cell	SRX1427852	erythroid	-33.2288	21.545	0.08435	0.96759	0.99159	65343
CD71+GPA+ erythroblast cell	SRX1427846	erythroid	-30.4602	26.7604	0.21729	0.92102	0.97552	41200
CD71+GPA+ erythroblast cell	SRX1427847	erythroid	6.9298	16.7886	0.72544	0.89907	0.56438	94603
CD71+GPA+ erythroblast cell	SRX1427848	erythroid	-3.319	12.0678	0.71894	0.57188	0.78175	197746
CD71+GPA+ erythroblast cell	SRX1427825	erythroid	-16.7588	15.4073	0.2201	0.92102	0.94759	159376
CD71+GPA+ erythroblast cell	SRX1427826	erythroid	-10.9604	14.7744	0.41002	0.83272	0.91787	102897
CD71+GPA+ erythroblast cell	SRX1427853	erythroid	-26.9232	19.3831	0.10951	0.95998	0.99076	78492
CD71+GPA+ erythroblast cell	SRX1427827	erythroid	-18.7954	18.1151	0.24169	0.91338	0.95642	101377
B cell	SRR2126767	B unstimulated	17.0174	20.6816	0.41969	0.71911	0.51923	69981
B cell	SRR2126769	B unstimulated	10.8887	19.4815	0.60275	0.83818	0.65709	68382
B cell	SRR2126768	B unstimulated	5.0717	19.3363	0.83264	0.93832	0.77288	69305
B cell	SRR2126766	B unstimulated	12.7289	21.1438	0.56808	0.81915	0.64343	56027
Gamma delta T stimulated	SRX4513720	CD4+ T stimulated	57.5613	27.9361	0.00963	0.06516	0.02532	72823
Gamma delta T stimulated	SRX4513760	CD4+ T stimulated	65.5699	27.8585	0.00131	0.0587	0.00325	90326
Gamma delta T stimulated	SRX4513795	CD4+ T stimulated	61.213	27.496	0.00455	0.0587	0.01166	84184
Regulatory T unstimulated	SRX4513807	CD4+ T unstimulated	62.7143	29.3085	0.00576	0.0587	0.01796	60775
Regulatory T unstimulated	SRX4513731	CD4+ T unstimulated	29.6281	23.4212	0.15954	0.38004	0.27483	50419
Regulatory T unstimulated	SRX4513771	CD4+ T unstimulated	40.9414	23.4051	0.03827	0.13759	0.10257	70833
Regulatory T unstimulated	SRX4513688	CD4+ T unstimulated	46.0404	22.388	0.01237	0.0697	0.03929	79923
Memory Tregs unstimulated	SRX4513684	CD4+ T unstimulated	41.0854	23.1755	0.03851	0.13759	0.09729	74607
Memory Tregs unstimulated	SRX4513801	CD4+ T unstimulated	66.0492	29.3252	0.0031	0.0587	0.01262	55267
Memory Tregs unstimulated	SRX4513767	CD4+ T unstimulated	55.0981	26.5167	0.011	0.06516	0.03289	67946
Memory Tregs unstimulated	SRX4513727	CD4+ T unstimulated	21.2274	23.677	0.36689	0.67187	0.40505	57478
Effector memory CD8pos T unstimulated	SRX4513790	CD8+ T unstimulated	51.8043	23.3849	0.00262	0.0587	0.00939	91143
Effector memory CD8pos T unstimulated	SRX4513755	CD8+ T unstimulated	48.8059	24.581	0.01042	0.06516	0.03422	82351
Effector memory CD8pos T unstimulated	SRX4513715	CD8+ T unstimulated	49.6108	23.0739	0.0048	0.0587	0.01423	92344
Effector memory CD8pos T unstimulated	SRX4513673	CD8+ T unstimulated	42.6327	21.7845	0.01534	0.0775	0.05428	85182
dendritic cell treated with 100 ng mL lipopolysaccharide for 30 minutes	ENCSR059IHA	dendritic	-0.6642	16.7795	0.92107	0.23474	0.8586	96668
dendritic cell treated with 100 ng mL lipopolysaccharide for 30 minutes	ENCSR156FDX	dendritic	-1.1022	17.7812	0.90652	0.2584	0.86923	84085
dendritic cell treated with 100 ng mL lipopolysaccharide for 30 minutes	ENCSR648JJT	dendritic	-2.4987	14.908	0.81606	0.42436	0.88508	121205
dendritic cell treated with 100 ng mL lipopolysaccharide for 30 minutes	ENCSR605EGR	dendritic	2.5188	15.5514	0.92164	0.96759	0.8063	110478
dendritic cell treated with 100 ng mL lipopolysaccharide for 30 minutes	ENCSR329XFZ	dendritic	-4.2178	15.3242	0.73654	0.54748	0.91584	104508
acute myeloid leukemia leukmeia stem cell	SRX1427909	stem cells	-5.3205	14.0195	0.65094	0.65983	0.93653	107127
acute myeloid leukemia leukmeia stem cell	SRX1427878	stem cells	2.4239	16.564	0.93126	0.96759	0.80499	107761
acute myeloid leukemia leukmeia stem cell	SRX1427896	stem cells	5.6793	14.1457	0.73446	0.89907	0.76461	125212
acute myeloid leukemia leukmeia stem cell	SRX1427917	stem cells	-1.9738	12.9561	0.82049	0.41743	0.91621	129223
acute myeloid leukemia leukmeia stem cell	SRX1427882	stem cells	5.851	13.4223	0.71236	0.89907	0.74314	131064
acute myeloid leukemia leukmeia stem cell	SRX1427906	stem cells	3.8813	13.03	0.82363	0.93536	0.79215	120077
acute myeloid leukemia leukmeia stem cell	SRX1427893	stem cells	-13.5981	13.5751	0.27478	0.89907	0.98704	114423
acute myeloid leukemia leukmeia stem cell	SRX1427901	stem cells	2.9732	13.3403	0.88189	0.95998	0.81517	132116
Myeloid DCs unstimulated	SRX4513848	dendritic	4.4845	17.7576	0.84175	0.94135	0.794	96909
Myeloid DCs unstimulated	SRX4513743	dendritic	-7.9281	16.8673	0.60223	0.68962	0.93213	92926
Myeloid DCs unstimulated	SRX4513702	dendritic	3.8599	11.8826	0.8055	0.93536	0.81228	175966
hematopoietic stem cell	SRX1427789	stem cells	-2.9593	14.5593	0.78868	0.47541	0.89372	106345
hematopoietic stem cell	SRX1427830	stem cells	-10.5263	13.4187	0.39076	0.83818	0.96851	112508
hematopoietic stem cell	SRX1427829	stem cells	-11.2225	15.6869	0.44319	0.81915	0.95213	102212
hematopoietic stem cell	SRX1427801	stem cells	-10.1866	14.1995	0.43794	0.81915	0.96447	107125
hematopoietic stem cell	SRX1427854	stem cells	-0.4435	13.091	0.91252	0.24645	0.88056	123187
hematopoietic stem cell	SRX1427800	stem cells	0.4018	14.202	0.96652	0.98164	0.85247	103663
hematopoietic stem cell	SRX1427855	stem cells	2.7333	14.1286	0.90214	0.96259	0.81972	115109
Follicular T Helper stimulated	SRX4513681	CD4+ T stimulated	49.6539	24.6363	0.02142	0.09229	0.04404	84778
Follicular T Helper stimulated	SRX4513724	CD4+ T stimulated	45.2982	22.1458	0.0196	0.08919	0.0393	97635
Follicular T Helper stimulated	SRX4513798	CD4+ T stimulated	62.7061	27.4045	0.00424	0.0587	0.01141	79112
Follicular T Helper stimulated	SRX4513764	CD4+ T stimulated	61.0887	27.0151	0.00494	0.0587	0.01155	92639
Naive Teffs unstimulated	SRX4513769	CD4+ T unstimulated	56.9459	27.5555	0.0046	0.0587	0.01671	71093
Naive Teffs unstimulated	SRX4513686	CD4+ T unstimulated	26.01	23.5158	0.23764	0.5205	0.37276	60888
Naive Teffs unstimulated	SRX4513803	CD4+ T unstimulated	32.0077	25.9074	0.15653	0.37661	0.26817	62031
Naive Teffs unstimulated	SRX4513729	CD4+ T unstimulated	12.9056	16.1679	0.42573	0.72438	0.4591	101018
common lymphoid progenitor cell	SRX1427821	lymphocyte progenitors	6.9575	17.112	0.72521	0.89907	0.6739	88586
common lymphoid progenitor cell	SRX1427851	lymphocyte progenitors	-1.3419	15.9242	0.88231	0.30787	0.85464	101019
common lymphoid progenitor cell	SRX1427845	lymphocyte progenitors	11.1019	14.1501	0.46627	0.76617	0.52085	116868
common lymphoid progenitor cell	SRX1427822	lymphocyte progenitors	10.7435	17.1241	0.55602	0.81915	0.61204	81723
common lymphoid progenitor cell	SRX1427868	lymphocyte progenitors	-11.0532	16.3252	0.44638	0.81915	0.90415	120153
dendritic cell treated with 100 ng mL lipopolysaccharide for 2 hours	ENCSR628SXX	dendritic	9.7999	16.879	0.59399	0.83272	0.67677	94274
dendritic cell treated with 100 ng mL lipopolysaccharide for 2 hours	ENCSR208NBF	dendritic	8.5944	16.0317	0.62901	0.85324	0.67674	100655
dendritic cell treated with 100 ng mL lipopolysaccharide for 2 hours	ENCSR131CHJ	dendritic	8.05	15.6207	0.6437	0.86121	0.70332	108093
dendritic cell treated with 100 ng mL lipopolysaccharide for 2 hours	ENCSR459AYS	dendritic	14.6279	17.0672	0.39755	0.68962	0.52695	105355
dendritic cell treated with 100 ng mL lipopolysaccharide for 2 hours	ENCSR535NOD	dendritic	-11.191	17.8602	0.49462	0.80477	0.96076	87730
Effector CD4pos T unstimulated	SRX4513761	CD4+ T unstimulated	52.1182	25.8993	0.0102	0.06516	0.03348	67757
Effector CD4pos T unstimulated	SRX4513678	CD4+ T unstimulated	44.7898	23.2852	0.01438	0.07659	0.04358	88040
Effector CD4pos T unstimulated	SRX4513721	CD4+ T unstimulated	61.6774	29.1924	0.00681	0.0587	0.01679	63624
Effector CD4pos T unstimulated	SRX4513796	CD4+ T unstimulated	48.9654	25.9341	0.01827	0.08776	0.05399	65775
Th2 precursors unstimulated	SRX4513813	CD4+ T unstimulated	59.7635	28.5581	0.00661	0.0587	0.02257	61875
Th2 precursors unstimulated	SRX4513737	CD4+ T unstimulated	50.772	27.6221	0.01915	0.08919	0.04926	57604
Th2 precursors unstimulated	SRX4513776	CD4+ T unstimulated	61.4434	28.4058	0.00332	0.0587	0.01138	69341
Th2 precursors unstimulated	SRX4513694	CD4+ T unstimulated	41.8147	22.0633	0.02313	0.09544	0.07009	87554
Th1 precursors stimulated	SRX4513734	CD4+ T stimulated	54.0654	23.8632	0.00579	0.0587	0.01368	102679
Th1 precursors stimulated	SRX4513691	CD4+ T stimulated	40.0436	21.4215	0.04126	0.14352	0.08061	103968
Th1 precursors stimulated	SRX4513774	CD4+ T stimulated	62.1629	27.5665	0.00577	0.0587	0.01063	95426
CD8pos T unstimulated	SRX4513669	CD8+ T unstimulated	27.3178	20.8591	0.14687	0.3647	0.29446	79807
CD8pos T unstimulated	SRX4513711	CD8+ T unstimulated	34.9382	22.5024	0.07932	0.23474	0.18486	66662
CD8pos T unstimulated	SRX4513787	CD8+ T unstimulated	44.4747	25.4254	0.03453	0.12648	0.09698	62117
CD8pos T unstimulated	SRX4513751	CD8+ T unstimulated	39.9894	23.5808	0.04238	0.14439	0.11996	64228
Naive Teffs stimulated	SRX4513730	CD4+ T stimulated	54.4688	23.8819	0.00514	0.0587	0.01294	95176
Naive Teffs stimulated	SRX4513804	CD4+ T stimulated	59.2293	27.9435	0.00846	0.06488	0.02264	71315
Naive Teffs stimulated	SRX4513857	CD4+ T stimulated	69.1636	29.3983	0.00169	0.0587	0.00437	77894
Naive Teffs stimulated	SRX4513687	CD4+ T stimulated	60.7213	27.4929	0.00548	0.0587	0.01333	86152
Naive Teffs stimulated	SRX4513770	CD4+ T stimulated	63.8833	25.9564	0.00111	0.0587	0.0029	97922
common myeloid progenitor cell	SRX1427824	myeloid progenitors	-4.8584	14.102	0.67724	0.6347	0.90014	132837
common myeloid progenitor cell	SRX1427804	myeloid progenitors	-2.5566	13.4018	0.79352	0.47265	0.9017	127821
common myeloid progenitor cell	SRX1427793	myeloid progenitors	8.9933	14.6239	0.57312	0.81915	0.65135	116542
common myeloid progenitor cell	SRX1427859	myeloid progenitors	-7.3595	12.8323	0.51678	0.78046	0.96094	133912
common myeloid progenitor cell	SRX1427792	myeloid progenitors	-3.7198	14.1762	0.73967	0.54572	0.91087	110514
common myeloid progenitor cell	SRX1427805	myeloid progenitors	-6.4792	15.0052	0.61817	0.68153	0.93177	110944
common myeloid progenitor cell	SRX1427823	myeloid progenitors	-7.2626	12.7039	0.51795	0.78046	0.94706	132330
common myeloid progenitor cell	SRX1427860	myeloid progenitors	-3.4509	13.6336	0.74496	0.54421	0.9116	125478
pDCs unstimulated	SRX4513744	dendritic	5.1539	11.7463	0.7214	0.89907	0.79825	122770
pDCs unstimulated	SRX4513849	dendritic	3.9989	16.2874	0.85403	0.95144	0.79223	81345
pDCs unstimulated	SRX4513703	dendritic	9.4636	12.517	0.48659	0.78046	0.67209	111611
Naive CD8 T unstimulated	SRX4513675	CD8+ T unstimulated	36.5731	24.5321	0.09088	0.25359	0.1989	64443
Naive CD8 T unstimulated	SRX4513757	CD8+ T unstimulated	31.0109	23.7818	0.13637	0.34744	0.23027	70858
Naive CD8 T unstimulated	SRX4513717	CD8+ T unstimulated	33.2947	24.3526	0.12145	0.3149	0.23924	58471
Naive CD8 T unstimulated	SRX4513792	CD8+ T unstimulated	49.9881	30.6999	0.04676	0.15421	0.1094	48581
Central memory CD8pos T stimulated	SRX4513754	CD8+ T stimulated	62.0293	27.8663	0.00592	0.0587	0.01295	88655
Central memory CD8pos T stimulated	SRX4513789	CD8+ T stimulated	62.6822	28.2388	0.00341	0.0587	0.00663	86598
Central memory CD8pos T stimulated	SRX4513672	CD8+ T stimulated	49.3565	25.4492	0.01789	0.08736	0.04452	81535
Central memory CD8pos T stimulated	SRX4513714	CD8+ T stimulated	45.8669	22.5009	0.02949	0.1148	0.05484	98165
Bulk B stimulated	SRX4513663	B stimulated	12.5226	19.85	0.54703	0.81915	0.63795	87474
Bulk B stimulated	SRX4513746	B stimulated	25.1703	19.9962	0.21255	0.47541	0.34459	79725
Bulk B stimulated	SRX4513705	B stimulated	22.1728	19.7185	0.26075	0.54572	0.40789	84190
Regulatory T stimulated	SRX4513732	CD4+ T stimulated	38.9507	22.8875	0.04163	0.14352	0.10446	76212
Regulatory T stimulated	SRX4513689	CD4+ T stimulated	49.6183	25.0447	0.02285	0.09544	0.0555	74519
Regulatory T stimulated	SRX4513808	CD4+ T stimulated	53.4346	28.4392	0.02065	0.09032	0.05102	68632
cryopreserved B	SRR2126770	B unstimulated	3.4203	17.5616	0.88962	0.95998	0.85031	69993
cryopreserved B	SRR2126771	B unstimulated	-4.4349	15.5639	0.72487	0.5677	0.94159	96507
cryopreserved B	SRR2126772	B unstimulated	1.0339	16.7919	0.99838	0.99838	0.87828	83659
cryopreserved B	SRR2126773	B unstimulated	3.6749	15.6397	0.86322	0.9567	0.84033	90865
CD8pos T stimulated	SRX4513670	CD8+ T stimulated	56.911	26.2269	0.00843	0.06488	0.02242	86340
CD8pos T stimulated	SRX4513752	CD8+ T stimulated	51.3299	24.3509	0.0077	0.06268	0.0181	95026
CD8pos T stimulated	SRX4513712	CD8+ T stimulated	50.4635	26.1713	0.01693	0.08406	0.0431	76025

## Sheet: S2C. adult single cell ATAC-seq
cell type	enrichment	enrichment error	heritability enrichment p	FDR	conditional p vs baseline	partition size (n. rDHSs)
A_Cardiomyocyte	4.184	15.706	0.83627	0.99292	0.78285	100000
Acinar	-23.1423	15.3891	0.096604	0.80879	0.99832	100000
Adipocyte	-15.6634	15.8194	0.27261	0.99292	0.9875	100000
Airway_Goblet	-6.55813	19.261	0.70035	0.99292	0.92868	64012
Alpha_1	-2.98658	15.3076	0.79523	0.99292	0.91211	100000
Alpha_2	1.49215	17.9241	0.97775	0.99292	0.85432	100000
Alveolar_Cap_Endo	19.8044	17.5243	0.25807	0.99292	0.43561	100000
Alveolar_Type_1	-16.8855	17.9693	0.27077	0.99292	0.99244	100000
Alveolar_Type_2	-12.7683	17.1736	0.40259	0.99292	0.98273	100000
Alveolar_Type_2_Immune	-0.0739	18.3517	0.9525	0.99292	0.89422	100000
Astrocyte_1	-7.81006	23.2831	0.70618	0.99292	0.89332	48646
Astrocyte_2	-49.1765	71.5026	0.46973	0.99292	0.85564	8040
BBB_Endothelial	40.0592	59.9931	0.4926	0.99292	0.44855	8944
Beta_1	-8.15277	15.3229	0.55804	0.99292	0.94988	100000
Beta_2	-14.1565	16.0334	0.35039	0.99292	0.97842	100000
Cardiac_Fibroblast	1.8703	16.3276	0.95733	0.99292	0.85645	100000
Cardiac_Pericyte_1	-4.50956	14.6236	0.70493	0.99292	0.95366	100000
Cardiac_Pericyte_2	8.33125	17.2947	0.66186	0.99292	0.71599	96847
Cardiac_Pericyte_3	7.23221	23.2529	0.78705	0.99292	0.75267	60097
Cardiac_Pericyte_4	5.67537	30.0861	0.87627	0.99292	0.75634	33264
Chief	-5.35695	14.2845	0.65443	0.99292	0.96196	100000
Cilliated	1.73258	36.6456	0.98405	0.99292	0.76311	29718
Club	-16.8242	21.0864	0.399	0.99292	0.97446	67539
Colon_Epithelial_1	10.6999	15.9167	0.51332	0.99292	0.63864	100000
Colon_Epithelial_2	14.8025	17.8795	0.40196	0.99292	0.55941	73839
Colon_Epithelial_3	26.6366	31.5434	0.38002	0.99292	0.44086	38657
Colon_Goblet	7.26224	15.0979	0.66734	0.99292	0.74235	100000
Cortical_Epithelial	-2.49376	17.8117	0.84371	0.99292	0.89851	78647
Delta+Gamma	5.2137	53.918	0.93736	0.99292	0.73863	100000
DeltaGamma	-8.44693	16.1966	0.567	0.99292	0.94942	100000
Ductal	17.492	16.417	0.28551	0.99292	0.51333	100000
Endocardial	8.74644	24.1958	0.74867	0.99292	0.72171	54243
Endothelial_Exocrine	62.3419	44.7732	0.11745	0.87697	0.19273	24853
Endothelial_General_1	4.08413	14.0333	0.82429	0.99292	0.84708	100000
Endothelial_General_2	14.3994	16.9491	0.4062	0.99292	0.58471	100000
Endothelial_General_3	2.92677	21.6312	0.92816	0.99292	0.80918	66419
Endothelial_Myocardial	4.37523	16.2182	0.83342	0.99292	0.77522	100000
Enteric_Neuron	70.2669	48.911	0.1011	0.80879	0.15548	24682
Enterochromaffin	5.95643	37.4758	0.89337	0.99292	0.73143	22387
Enterocyte	8.51321	14.064	0.57266	0.99292	0.71447	100000
Esophageal_Epithelial	-21.6442	12.3537	0.060692	0.80879	0.99933	100000
Fasciculata	3.23695	14.7691	0.87842	0.99292	0.84105	100000
Fibro_Epithelial	3.76076	15.092	0.85402	0.99292	0.8625	100000
Fibro_GI	10.3652	16.8099	0.57278	0.99292	0.69794	100000
Fibro_General	-3.58894	16.8079	0.77843	0.99292	0.93281	100000
Fibro_Liver_Adrenal	41.0737	24.5351	0.07006	0.80879	0.18121	53864
Fibro_Muscle	7.57394	16.797	0.68853	0.99292	0.72966	100000
Fibro_Nerve	0.48138	14.2668	0.9708	0.99292	0.90967	100000
Follicular	-7.4614	12.7447	0.49417	0.99292	0.98215	100000
Foveolar	-6.39418	19.1497	0.70398	0.99292	0.90409	76691
GABA_1	-8.63096	15.8926	0.54465	0.99292	0.92833	100000
GABA_2	-3.27831	16.0198	0.78976	0.99292	0.86756	100000
Gastric_Neuroendocrine	-2.9273	25.1549	0.87691	0.99292	0.88021	46379
Glomerulosa	22.3187	15.3408	0.13605	0.95236	0.33769	100000
Glutamatergic_1	-11.0406	17.283	0.48474	0.99292	0.92711	100000
Glutamatergic_2	-12.4687	18.0935	0.44687	0.99292	0.92865	100000
Hepatocyte	6.61357	15.8001	0.71499	0.99292	0.71407	100000
Keratinocyte_1	3.51005	12.4671	0.83898	0.99292	0.90974	100000
Keratinocyte_2	8.74514	22.2286	0.72806	0.99292	0.66518	52895
Luteal	5.4585	12.7252	0.72451	0.99292	0.89408	100000
Lymphatic	14.7857	17.1716	0.39605	0.99292	0.54451	100000
Macrophage_Gen_or_Alv	9.69041	17.0101	0.59601	0.99292	0.75182	100000
Macrophage_General	27.3251	19.2593	0.098849	0.80879	0.29013	100000
Mammary_Basal_Epi	6.66496	14.9461	0.6987	0.99292	0.79253	100000
Mammary_Epithelial	0.33957	13.0121	0.95952	0.99292	0.91921	100000
Mammary_Luminal_Epi_1	-4.86857	17.004	0.73044	0.99292	0.93014	100000
Mammary_Luminal_Epi_2	6.87122	16.64	0.71487	0.99292	0.78058	100000
Mast	29.9893	17.1513	0.072666	0.80879	0.21681	100000
Melanocyte	12.7421	18.4493	0.50344	0.99292	0.63719	83342
Memory_B	58.7628	28.6884	0.024989	0.80879	0.05571	72655
Mesothelial	-8.12704	14.1782	0.52777	0.99292	0.977	100000
Microglia	12.7683	18.7895	0.51062	0.99292	0.60967	75660
Myoepithelial	25.3648	23.5614	0.28436	0.99292	0.45062	48989
Naive_T	37.5652	20.8141	0.050008	0.80879	0.13659	100000
Natural_Killer_T	36.677	20.8721	0.041976	0.80879	0.13478	82134
Nerve_Stromal	2.91624	15.6971	0.90306	0.99292	0.83154	100000
Oligo_Precursor	-11.5261	14.8987	0.39302	0.99292	0.97371	100000
Oligodendrocyte	0.86614	15.5	0.99302	0.99302	0.82205	100000
Paneth	-14.3017	32.5596	0.63729	0.99292	0.89983	28264
Parietal	5.03424	16.3354	0.80221	0.99292	0.78317	100000
Pericyte_General_1	7.01478	13.1751	0.64014	0.99292	0.85913	100000
Pericyte_General_2	-7.96227	11.9352	0.4545	0.99292	0.99357	100000
Pericyte_General_3	-2.63179	13.8889	0.79285	0.99292	0.96438	100000
Pericyte_General_4	12.667	19.2384	0.54256	0.99292	0.69086	65646
Pericyte_Muscularis	7.89234	14.9046	0.64257	0.99292	0.77425	100000
Plasma_B	33.3797	18.1185	0.054674	0.80879	0.13442	100000
SI_Goblet	6.83142	14.6945	0.68675	0.99292	0.75818	100000
Satellite	-1.6435	20.1698	0.89518	0.99292	0.8884	65232
Schwann_General	-1.26927	15.3046	0.88205	0.99292	0.92135	100000
Skin_Basal_Epidermal	-7.77254	23.3904	0.70051	0.99292	0.91362	41672
Skin_Eccrine_Epidermal	-5.95281	19.4332	0.72317	0.99292	0.92895	58924
Skin_Granular_Epidermal	7.83339	15.9738	0.65646	0.99292	0.73737	100000
Sm_Ms_Colon_1	-9.66825	14.7197	0.46829	0.99292	0.98204	100000
Sm_Ms_Colon_2	-8.1663	13.224	0.48958	0.99292	0.99149	100000
Sm_Ms_GE_junction	-11.5044	13.0909	0.33582	0.99292	0.99606	100000
Sm_Ms_GI	7.40406	18.0886	0.71698	0.99292	0.75741	100000
Sm_Ms_General	4.90542	15.4638	0.79983	0.99292	0.78468	100000
Sm_Ms_Mucosal	7.53286	23.6446	0.78013	0.99292	0.77017	44530
Sm_Ms_Muscularis_1	-22.4502	14.1947	0.082594	0.80879	0.99967	100000
Sm_Ms_Muscularis_2	-15.9503	12.7492	0.17743	0.99292	0.99921	100000
Sm_Ms_Muscularis_3	-16.8476	15.4213	0.21876	0.99292	0.99744	100000
Sm_Ms_Uterine	-10.0264	14.1427	0.42834	0.99292	0.99196	100000
Sm_Ms_Vaginal	-30.4107	20.0042	0.08814	0.80879	0.99833	68949
T_Lymphocyte_1_CD8	52.1053	22.4177	0.0023735	0.13292	0.008151	100000
T_lymphocyte_2_CD4	69.5204	26.2773	0.00041293	0.046248	0.001031	100000
Transitional_Cortical	-0.34816	14.5184	0.92595	0.99292	0.89925	100000
Tuft	-20.1348	56.0394	0.70902	0.99292	0.82509	13208
Type_II_Skeletal_Myocyte	3.56395	13.71	0.8491	0.99292	0.84176	100000
Type_I_Skeletal_Myocyte	3.71744	12.8908	0.83049	0.99292	0.84976	100000
V_Cardiomyocyte	1.70014	15.9407	0.96466	0.99292	0.82073	100000
Vasc_Sm_Muscle_1	-3.8965	16.0139	0.75883	0.99292	0.92425	100000
Vasc_Sm_Muscle_2	-9.98507	14.2384	0.43559	0.99292	0.98765	100000

## Sheet: S2D. fetal single cell ATAC-seq
cell type	enrichment	enrichment error	heritability enrichment p	FDR	conditional p vs baseline	partition size (n. rDHSs)
Fetal_A_Cardiomyocyte	6.46455	13.3472	0.67484	0.95941	0.84327	100000
Fetal_Acinar_1	7.05127	13.659	0.651	0.95941	0.81111	100000
Fetal_Acinar_2	-1.40894	15.5535	0.8763	0.95941	0.93187	100000
Fetal_Adrenal_Cortical	15.2995	15.5729	0.34339	0.95941	0.50882	100000
Fetal_Adrenal_Neuron	-0.62729	14.8562	0.91283	0.95941	0.8936	100000
Fetal_Alveolar_Cap_Endo	11.795	18.9579	0.56274	0.95941	0.64075	100000
Fetal_Alveolar_Epithelial_1	4.76815	18.8824	0.83785	0.95941	0.81526	100000
Fetal_Alveolar_Epithelial_2	194.39	215.251	0.35887	0.95941	0.22801	1228
Fetal_Astrocyte_1	-8.74261	14.8034	0.50747	0.95941	0.97483	100000
Fetal_Astrocyte_2	-8.2173	15.3941	0.54235	0.95941	0.96502	100000
Fetal_Astrocyte_3	-11.2295	15.5002	0.41537	0.95941	0.97696	100000
Fetal_Astrocyte_4	-29.1774	18.9296	0.069757	0.95941	0.99733	100000
Fetal_Astrocyte_5	-89.8956	70.1099	0.18098	0.95941	0.96368	5424
Fetal_B_Lymphocyte_1_SPIB	16.4254	14.4844	0.2729	0.95941	0.53606	100000
Fetal_B_Lymphocyte_2_CXCR5	26.9239	15.8026	0.069452	0.95941	0.24548	100000
Fetal_B_Lymphocyte_3_NPY	11.7916	17.1187	0.51889	0.95941	0.63663	89137
Fetal_Cardiac_Fibroblast	3.16451	15.9417	0.89219	0.95941	0.84879	100000
Fetal_Cholangiocyte	11.5196	28.6596	0.70497	0.95941	0.66372	56945
Fetal_Chromaffin	-13.1472	15.0371	0.35327	0.95941	0.97871	100000
Fetal_Cilliated	-8.21494	16.7978	0.57662	0.95941	0.97196	100000
Fetal_Ductal	4.38217	14.9176	0.81911	0.95941	0.86377	100000
Fetal_Endocardial	1.55881	15.4056	0.97098	0.98453	0.86311	100000
Fetal_Endothelial_General_1	13.7892	17.0676	0.43971	0.95941	0.62269	100000
Fetal_Endothelial_General_2	-9.06625	16.5486	0.53587	0.95941	0.96067	100000
Fetal_Endothelial_Hepatic_1	13.5453	17.3154	0.44961	0.95941	0.59382	100000
Fetal_Endothelial_Hepatic_2	-6.6866	14.9903	0.60147	0.95941	0.96239	100000
Fetal_Endothelial_Placental	13.5854	15.2628	0.3956	0.95941	0.57214	100000
Fetal_Enteric_Glia	8.34758	17.3006	0.66284	0.95941	0.71278	100000
Fetal_Enteric_Neuron	2.69262	15.7402	0.91408	0.95941	0.8544	100000
Fetal_Enterocyte_1	-10.6962	15.2999	0.45031	0.95941	0.97309	100000
Fetal_Enterocyte_2	5.42473	17.9721	0.80121	0.95941	0.80463	100000
Fetal_Enterocyte_3	11.4393	18.5443	0.55091	0.95941	0.64451	100000
Fetal_Enteroendocrine	17.2016	32.0086	0.59509	0.95941	0.59116	36957
Fetal_Erythroblast_1	8.41365	12.8193	0.54938	0.95941	0.73648	100000
Fetal_Erythroblast_2	4.09231	11.1357	0.77765	0.95941	0.8315	100000
Fetal_Erythroblast_3	13.9685	15.0877	0.37013	0.95941	0.55114	100000
Fetal_Erythroblast_4	9.79892	13.0645	0.48012	0.95941	0.63928	97879
Fetal_Erythroblast_5	3.37619	33.2722	0.94148	0.96739	0.71996	40565
Fetal_Excitatory_Neuron_1	-6.35919	16.2122	0.65038	0.95941	0.93401	100000
Fetal_Excitatory_Neuron_10	-5.24531	15.2318	0.67686	0.95941	0.93303	100000
Fetal_Excitatory_Neuron_11	12.2249	50.0128	0.81934	0.95941	0.6455	13920
Fetal_Excitatory_Neuron_12	-18.1245	66.6807	0.77709	0.95941	0.76689	6602
Fetal_Excitatory_Neuron_2	-10.0114	16.4732	0.49551	0.95941	0.94608	100000
Fetal_Excitatory_Neuron_3	2.52565	13.5247	0.91029	0.95941	0.83073	100000
Fetal_Excitatory_Neuron_4	-5.28674	16.29	0.70021	0.95941	0.88859	100000
Fetal_Excitatory_Neuron_5	-4.77762	15.3052	0.70911	0.95941	0.88708	100000
Fetal_Excitatory_Neuron_6	-6.45511	14.2761	0.60475	0.95941	0.92899	100000
Fetal_Excitatory_Neuron_7	-14.0653	14.2755	0.291	0.95941	0.9807	100000
Fetal_Excitatory_Neuron_8	-3.14921	14.7045	0.77808	0.95941	0.8738	99860
Fetal_Excitatory_Neuron_9	2.32776	14.5538	0.92678	0.96111	0.82602	100000
Fetal_Extravillous_Trophoblast	2.28657	12.1258	0.91493	0.95941	0.841	100000
Fetal_Fibro_GI	7.8523	19.0432	0.71781	0.95941	0.75756	100000
Fetal_Fibro_General_1	9.76117	18.7417	0.63829	0.95941	0.70337	100000
Fetal_Fibro_General_2	-3.14313	16.652	0.79806	0.95941	0.93388	100000
Fetal_Fibro_General_3	0.54981	14.9237	0.97574	0.98453	0.92398	100000
Fetal_Fibro_General_4	12.5278	34.2567	0.73324	0.95941	0.68037	27981
Fetal_Fibro_General_5	46.1356	63.8682	0.4698	0.95941	0.39976	11347
Fetal_Fibro_Muscle_1	-6.6529	16.0972	0.61811	0.95941	0.96172	100000
Fetal_Fibro_Placental_1	-5.23258	14.1102	0.64832	0.95941	0.97424	100000
Fetal_Fibro_Placental_2	65.9798	64.0871	0.28565	0.95941	0.27609	12488
Fetal_Fibro_Splenic	26.2238	19.4087	0.19142	0.95941	0.34056	100000
Fetal_Gastri_Goblet	9.23544	16.8176	0.61251	0.95941	0.75392	100000
Fetal_Goblet	7.06732	16.9667	0.71302	0.95941	0.72961	100000
Fetal_Hematopoeitic_Stem	25.7365	18.0724	0.13649	0.95941	0.32713	100000
Fetal_Hepatoblast	-3.18849	14.642	0.77622	0.95941	0.93683	100000
Fetal_Inhibitory_Neuron_1	-2.98243	16.2556	0.80767	0.95941	0.90698	100000
Fetal_Inhibitory_Neuron_2	0.80481	16.4566	0.99059	0.99059	0.77173	100000
Fetal_Inhibitory_Neuron_3	21.8819	36.6208	0.5602	0.95941	0.52494	27411
Fetal_Inhibitory_Neuron_4	22.2811	64.9811	0.73747	0.95941	0.57295	7613
Fetal_Inhibitory_Neuron_5	25.35	51.3869	0.62905	0.95941	0.57685	10320
Fetal_Islet	-4.56334	15.5328	0.71951	0.95941	0.93349	100000
Fetal_Lymphatic	7.81439	16.9118	0.68055	0.95941	0.70908	100000
Fetal_Macrophage_General_1	22.8968	16.8588	0.12847	0.95941	0.35262	100000
Fetal_Macrophage_General_2	19.6366	16.5407	0.22119	0.95941	0.49975	100000
Fetal_Macrophage_General_3	15.9362	17.4277	0.35697	0.95941	0.58404	100000
Fetal_Macrophage_General_4	26.161	16.5833	0.091241	0.95941	0.25685	100000
Fetal_Macrophage_Hepatic_1	23.718	17.7674	0.13289	0.95941	0.3301	100000
Fetal_Macrophage_Hepatic_2	20.7083	16.935	0.1922	0.95941	0.41517	100000
Fetal_Macrophage_Hepatic_3	23.1312	19.4173	0.17952	0.95941	0.37454	100000
Fetal_Macrophage_Placental	13.3983	15.2045	0.38295	0.95941	0.61899	100000
Fetal_Megakaryocyte	13.2338	16.8813	0.45457	0.95941	0.58792	100000
Fetal_Mesangial_1	5.9466	16.9998	0.76932	0.95941	0.80383	100000
Fetal_Mesangial_2	4.55866	16.9028	0.83226	0.95941	0.82237	100000
Fetal_Mesothelial	-1.17454	14.7124	0.88287	0.95941	0.92702	100000
Fetal_Metanephric	-1.81869	16.0942	0.86098	0.95941	0.92521	100000
Fetal_Oligo_Progenitor_2	-8.22007	34.6439	0.79298	0.95941	0.84683	26696
Fetal_Parietal+Chief	82.2032	106.75	0.42965	0.95941	0.35376	100000
Fetal_ParietalChief	-3.6308	25.3051	0.85594	0.95941	0.85416	47622
Fetal_Photoreceptor	7.57721	17.4829	0.70438	0.95941	0.68436	100000
Fetal_Placental_Neuron	16.4406	19.0922	0.40488	0.95941	0.52825	91928
Fetal_Pulmonary_Neuroendocrine	-18.8494	26.2225	0.45532	0.95941	0.95743	38136
Fetal_Retinal_Neuron	-15.6362	15.684	0.28624	0.95941	0.98844	100000
Fetal_Retinal_Pigment	3.4452	15.2475	0.87284	0.95941	0.82636	100000
Fetal_Retinal_Progenitor_1	-3.65239	16.3987	0.78001	0.95941	0.92118	100000
Fetal_Retinal_Progenitor_2	-5.09379	17.4247	0.72421	0.95941	0.89554	100000
Fetal_Satellite_1	-13.544	14.0269	0.28314	0.95941	0.99186	100000
Fetal_Satellite_2	-14.7348	17.6386	0.3458	0.95941	0.97165	90624
Fetal_Schwann_General	2.62723	15.5648	0.91658	0.95941	0.82657	100000
Fetal_Skeletal_Myocyte_1	-10.2841	13.444	0.39376	0.95941	0.98898	100000
Fetal_Skeletal_Myocyte_2	8.14714	21.5437	0.73306	0.95941	0.69613	58384
Fetal_Skeletal_Myocyte_3	-7.97567	14.7339	0.53158	0.95941	0.96158	100000
Fetal_Stellate	24.4183	16.8214	0.13895	0.95941	0.31471	100000
Fetal_Sympathoblast	18.1071	17.9885	0.29787	0.95941	0.49787	83309
Fetal_Syncitio+Cytotrophoblast	-7.22259	11.94	0.48142	0.95941	0.97449	100000
Fetal_SyncitioCytotrophoblast	-7.22259	11.94	0.48142	0.95941	0.97449	100000
Fetal_T_Lymphocyte_1_CD4	60.2336	24.5761	0.0013538	0.15162	0.0048665	100000
Fetal_T_Lymphocyte_2_Cytotoxic	36.384	19.2227	0.022102	0.61886	0.079296	100000
Fetal_T_Lymphocyte_3_IL2	49.5341	20.1591	0.0036084	0.20207	0.013255	100000
Fetal_T_Lymphocyte_4_FASLG	43.9014	45.1309	0.31749	0.95941	0.38609	14966
Fetal_Thymocyte	41.7373	18.8243	0.016267	0.60728	0.052315	100000
Fetal_Ureteric_Bud	17.2517	17.4718	0.32393	0.95941	0.55562	100000
Fetal_V_Cardiomyocyte	-6.21313	14.0821	0.61078	0.95941	0.97101	100000

## Sheet: S2E. MINT-ChIP Dataset List
cell state	histone mark	ENCODE experiment accession	ENCODE signal file accession
stimulated T cell	H3K27ac	ENCSR396RXX	ENCFF427RME
stimulated T cell	H3K4me1	ENCSR833DCI	ENCFF278LYI
unstimulated T cell	H3K27ac	ENCSR360XNZ	ENCFF151LJA
unstimulated T cell	H3K4me1	ENCSR440SZD	ENCFF075XMI
