# Supplementary material for: Beyond genome-wide association studies: Investigating the role of noncoding regulatory elements in primary sclerosing cholangitis
Source: Hepatol Commun. 2023 Sep 27;7(10):e0242. doi: 10.1097/HC9.0000000000000242 (PMC10531193; doi:10.1097/HC9.0000000000000242)
Supplement: Supplementary file 4 [file hc9-7-e0242-s004.xlsx]

## Sheet: Table S3 Caption
Supplementary Table 3.
S3A, LDSC results for UC, AFib, and years of education for regulatory elements from single cell ATAC-seq in adult tissues.
S3B, LDSC results for UC, AFib, and years of education for regulatory elements from single cell ATAC-seq in fetal tissues.

## Sheet: S3A. adult single cell
cell ype	Ulcerative Colitis p-value	Atrial Fibrillation p-value	Years of Education p-value
T_lymphocyte_2_CD4	6.785e-06	0.929	0.8271
T_Lymphocyte_1_CD8	2.633e-05	0.6727	0.9267
Natural_Killer_T	0.0007389	0.7033	0.2598
Memory_B	0.002901	0.929	0.2598
Plasma_B	0.01232	0.929	0.7121
Colon_Epithelial_1	0.04591	0.9398	0.9929
Enterocyte	0.04591	0.9915	0.997
Microglia	0.05027	0.9745	0.174
Colon_Goblet	0.06524	0.5878	0.9233
Naive_T	0.06524	0.9825	0.9359
GABA_1	0.07117	0.5951	5.943e-06
Macrophage_General	0.08819	0.929	0.9233
Colon_Epithelial_2	0.09794	0.9511	0.895
SI_Goblet	0.09794	0.7648	0.9267
Macrophage_Gen_or_Alv	0.1028	0.6543	0.9484
Colon_Epithelial_3	0.1301	0.8895	0.9267
Cardiac_Pericyte_2	0.1849	0.03802	0.696
Enterochromaffin	0.2393	0.6727	0.696
A_Cardiomyocyte	0.3467	1.1e-07	0.09996
Fibro_GI	0.3467	0.9825	0.9267
Pericyte_General_1	0.4555	0.7648	0.7085
Alpha_2	0.4658	0.6727	0.09996
Paneth	0.4658	0.6727	0.758
Skin_Granular_Epidermal	0.476	0.929	0.7085
V_Cardiomyocyte	0.5082	1.158e-06	0.2647
Ductal	0.5492	0.7033	0.9233
Alveolar_Cap_Endo	0.5683	0.929	0.7085
Alveolar_Type_2_Immune	0.5683	0.929	0.9116
Beta_1	0.5882	0.6768	0.1233
Fibro_Muscle	0.5882	0.9915	0.8271
Luteal	0.5963	0.7648	0.5217
Fibro_Nerve	0.5963	0.8895	0.9267
Pericyte_Muscularis	0.6022	0.5878	0.7085
Oligo_Precursor	0.6114	0.929	0.00174
Beta_2	0.6285	0.6727	0.1172
Sm_Ms_Mucosal	0.6285	0.02231	0.3812
Schwann_General	0.6285	0.4721	0.4394
Mammary_Luminal_Epi_2	0.6285	0.9062	0.5529
Enteric_Neuron	0.6285	0.929	0.5898
Myoepithelial	0.6285	0.2684	0.5981
Endothelial_General_1	0.6285	0.9825	0.696
Pericyte_General_2	0.6285	0.05552	0.7085
Sm_Ms_Colon_1	0.6285	0.02231	0.7121
Cardiac_Pericyte_1	0.6285	0.5878	0.7121
Fibro_Epithelial	0.6285	0.9804	0.7121
Vasc_Sm_Muscle_1	0.6285	0.3349	0.7875
Endocardial	0.6285	0.8028	0.8797
Gastric_Neuroendocrine	0.6398	0.929	0.02841
Astrocyte_2	0.6398	0.6605	0.09996
Pericyte_General_4	0.6816	0.4455	0.5529
Skin_Basal_Epidermal	0.6816	0.929	0.5898
Keratinocyte_1	0.6816	0.9271	0.7121
Cortical_Epithelial	0.6906	0.1022	0.1957
Sm_Ms_Muscularis_2	0.6906	0.04114	0.4902
Pericyte_General_3	0.6906	0.5878	0.9233
Cilliated	0.6906	0.929	0.9233
Astrocyte_1	0.7197	0.5878	0.002429
Mesothelial	0.7588	0.5878	0.7085
Type_II_Skeletal_Myocyte	0.7588	0.01932	0.7121
Mast	0.7943	0.8321	0.1695
Sm_Ms_GE_junction	0.7943	0.08638	0.2647
Acinar	0.7943	0.929	0.7121
Nerve_Stromal	0.7943	0.8321	0.895
Cardiac_Pericyte_4	0.7962	0.7033	0.4551
DeltaGamma	0.7972	0.7634	0.09996
Alpha_1	0.7972	0.929	0.1295
Keratinocyte_2	0.7972	0.929	0.997
Endothelial_General_2	0.8106	0.8895	0.7121
Sm_Ms_Muscularis_1	0.8201	0.05552	0.5217
Alveolar_Type_2	0.827	0.9804	0.8797
Lymphatic	0.827	0.8028	0.895
GABA_2	0.831	0.7969	2.572e-07
Glutamatergic_1	0.8361	0.7756	1.379e-06
Sm_Ms_Uterine	0.8361	0.05083	0.2647
Type_I_Skeletal_Myocyte	0.8361	0.00131	0.7042
Mammary_Basal_Epi	0.8361	0.7969	0.7875
Fibro_General	0.8361	0.9915	0.9233
Endothelial_General_3	0.8361	0.8895	0.9267
Glomerulosa	0.905	0.2523	0.1233
Sm_Ms_GI	0.905	0.4721	0.5279
Cardiac_Pericyte_3	0.905	0.5878	0.5898
Melanocyte	0.905	0.7969	0.7121
Foveolar	0.905	0.5562	0.8797
Alveolar_Type_1	0.905	0.5878	0.9359
Sm_Ms_Colon_2	0.9055	0.1005	0.696
Sm_Ms_General	0.9055	0.9915	0.696
Hepatocyte	0.9064	0.8895	0.08965
Transitional_Cortical	0.9064	0.3535	0.1346
Esophageal_Epithelial	0.9064	0.9811	0.7875
Vasc_Sm_Muscle_2	0.9064	0.122	0.9116
Follicular	0.9064	0.5951	0.9233
Oligodendrocyte	0.933	0.9825	0.002429
Fibro_Liver_Adrenal	0.933	0.9804	0.895
Chief	0.9392	0.7969	0.9528
Satellite	0.9398	0.2935	0.7121
Glutamatergic_2	0.9465	0.9804	4.725e-08
Club	0.9465	0.9745	0.5529
Adipocyte	0.9498	0.8321	0.9929
Sm_Ms_Muscularis_3	0.9777	0.2557	0.7042
Fasciculata	0.9858	0.5878	0.1957
Airway_Goblet	0.9994	0.7648	0.7085
Mammary_Luminal_Epi_1	0.9994	0.8895	0.7121
Endothelial_Exocrine	0.9994	0.929	0.7121
Sm_Ms_Vaginal	0.9994	0.131	0.779
BBB_Endothelial	0.9994	0.9062	0.7875
Tuft	0.9994	0.7648	0.8797
Parietal	0.9994	0.9915	0.9233
Skin_Eccrine_Epidermal	0.9994	0.929	0.9267
Mammary_Epithelial	0.9994	0.8895	0.9359
Cardiac_Fibroblast	0.9994	0.7969	0.9484
Endothelial_Myocardial	0.9994	0.7969	0.9484

## Sheet: S3B. fetal single cell
cell type	Ulcerative Colitis p-value	Atrial Fibrillation p-value	Years of Education p-value
Fetal_T_Lymphocyte_1_CD4	7.635e-05	0.8753	0.9802
Fetal_T_Lymphocyte_2_Cytotoxic	0.0006686	0.9517	0.49
Fetal_B_Lymphocyte_2_CXCR5	0.006311	0.9517	0.4044
Fetal_T_Lymphocyte_3_IL2	0.01157	0.9517	0.5911
Fetal_Macrophage_General_1	0.01157	0.9517	0.7586
Fetal_Excitatory_Neuron_2	0.03797	0.8753	1.256e-05
Fetal_Placental_Neuron	0.05031	0.3409	4.654e-06
Fetal_Excitatory_Neuron_10	0.05119	0.6836	2.549e-06
Fetal_Macrophage_General_3	0.05474	0.9628	0.7586
Fetal_Inhibitory_Neuron_2	0.0581	0.3982	4.976e-09
Fetal_Macrophage_General_4	0.0581	0.9517	0.7405
Fetal_Photoreceptor	0.06715	0.9517	9.264e-05
Fetal_Macrophage_Hepatic_1	0.06715	0.9517	0.8397
Fetal_Macrophage_Placental	0.06715	0.9517	0.8925
Fetal_Enterocyte_3	0.08349	0.9601	0.5736
Fetal_Astrocyte_4	0.09414	0.6836	0.0002178
Fetal_Sympathoblast	0.1091	0.9517	0.001928
Fetal_Retinal_Pigment	0.1127	0.9517	0.3431
Fetal_Enterocyte_2	0.1153	0.9517	0.8519
Fetal_Astrocyte_3	0.1267	0.9517	4.703e-06
Fetal_Macrophage_General_2	0.1267	0.9517	0.6742
Fetal_Inhibitory_Neuron_1	0.1371	0.5099	1.705e-08
Fetal_B_Lymphocyte_1_SPIB	0.1375	0.9708	0.7586
Fetal_Excitatory_Neuron_8	0.1461	0.9517	1.117e-10
Fetal_Retinal_Progenitor_2	0.1461	0.8753	6.94e-07
Fetal_Retinal_Neuron	0.1461	0.9517	1.539e-06
Fetal_Chromaffin	0.1461	0.9517	1.135e-05
Fetal_B_Lymphocyte_3_NPY	0.1461	0.9517	0.3205
Fetal_Hematopoeitic_Stem	0.1461	0.6836	0.5108
Fetal_Enterocyte_1	0.1461	0.9601	0.8519
Fetal_Excitatory_Neuron_5	0.1519	0.8753	5.791e-10
Fetal_Oligo_Progenitor_2	0.1613	0.9517	0.01111
Fetal_Satellite_1	0.1693	0.8753	0.5911
Fetal_Excitatory_Neuron_6	0.1812	0.9517	1.705e-08
Fetal_Enteric_Neuron	0.2253	0.9517	0.0008608
Fetal_Thymocyte	0.2616	0.3409	0.3389
Fetal_Excitatory_Neuron_9	0.266	0.9517	1.705e-08
Fetal_Macrophage_Hepatic_2	0.296	0.9517	1
Fetal_Goblet	0.3793	0.9517	0.5142
Fetal_Stellate	0.3806	0.9517	0.2393
Fetal_Retinal_Progenitor_1	0.3905	0.7046	5.928e-05
Fetal_Astrocyte_2	0.4311	0.9517	0.0003534
Fetal_Excitatory_Neuron_4	0.436	0.7046	3.455e-08
Fetal_Macrophage_Hepatic_3	0.436	0.9517	0.4625
Fetal_A_Cardiomyocyte	0.451	8.179e-07	0.3258
Fetal_Enteric_Glia	0.4589	0.9517	0.03172
Fetal_Inhibitory_Neuron_3	0.4704	0.04496	0.03105
Fetal_Fibro_GI	0.4704	0.9517	0.7158
Fetal_Alveolar_Cap_Endo	0.4704	0.9517	0.8204
Fetal_V_Cardiomyocyte	0.4789	2.14e-05	0.6117
Fetal_Pulmonary_Neuroendocrine	0.5141	0.9517	0.3562
Fetal_Erythroblast_3	0.5206	0.9517	0.4139
Fetal_Excitatory_Neuron_1	0.5845	0.8753	3.771e-08
Fetal_Islet	0.5897	0.9708	0.009853
Fetal_Erythroblast_1	0.5897	0.9517	0.3482
Fetal_Endothelial_Placental	0.5897	0.7046	0.824
Fetal_Endocardial	0.5897	0.8753	0.9802
Fetal_Satellite_2	0.5924	0.9517	0.6573
Fetal_Excitatory_Neuron_7	0.6158	0.9517	1.705e-08
Fetal_Astrocyte_1	0.6158	0.7046	6.986e-06
Fetal_Inhibitory_Neuron_5	0.6158	0.8753	0.03248
Fetal_Fibro_General_3	0.6158	0.9517	0.6443
Fetal_Ureteric_Bud	0.6158	0.9517	0.679
Fetal_Cardiac_Fibroblast	0.6158	0.9517	0.8397
Fetal_Fibro_Placental_1	0.6158	0.9517	0.8397
Fetal_Endothelial_Hepatic_2	0.6177	0.9517	0.1662
Fetal_Gastri_Goblet	0.6177	0.9663	0.5108
Fetal_Skeletal_Myocyte_3	0.6191	0.01289	0.05034
Fetal_Astrocyte_5	0.627	0.9517	0.01925
Fetal_Skeletal_Myocyte_2	0.6665	0.004097	0.3198
Fetal_Skeletal_Myocyte_1	0.6665	0.01983	0.4606
Fetal_Fibro_Splenic	0.6665	0.9517	0.49
Fetal_T_Lymphocyte_4_FASLG	0.6665	0.9517	0.7905
Fetal_Erythroblast_2	0.7181	0.9517	0.141
Fetal_Erythroblast_4	0.7413	0.9517	0.3083
Fetal_Megakaryocyte	0.7413	0.9091	0.3711
Fetal_Acinar_2	0.7413	0.9517	0.4625
Fetal_SyncitioCytotrophoblast	0.8106	0.9517	0.3629
Fetal_Adrenal_Cortical	0.8332	0.9517	0.1208
Fetal_Excitatory_Neuron_12	0.8462	0.9517	0.1551
Fetal_Extravillous_Trophoblast	0.8462	0.3228	0.3922
Fetal_Mesothelial	0.8609	0.9517	0.5108
Fetal_Endothelial_General_1	0.8745	0.9517	0.5108
Fetal_Excitatory_Neuron_11	0.89	0.9517	0.04994
Fetal_Acinar_1	0.8988	0.9517	0.1551
Fetal_Fibro_Placental_2	0.8988	0.9517	0.2241
Fetal_Inhibitory_Neuron_4	0.8988	0.9517	0.3398
Fetal_Metanephric	0.8988	0.9517	0.6443
Fetal_Ductal	0.8988	0.9517	0.6573
Fetal_Alveolar_Epithelial_1	0.8988	0.9517	0.6742
Fetal_Fibro_Muscle_1	0.8988	0.9517	0.7586
Fetal_Cholangiocyte	0.8988	0.9517	0.8397
Fetal_Mesangial_2	0.8988	0.9517	0.9474
Fetal_Endothelial_Hepatic_1	0.9042	0.9517	0.5078
Fetal_Fibro_General_4	0.9042	0.9517	0.5736
Fetal_Enteroendocrine	0.9042	0.9517	0.6443
Fetal_Fibro_General_1	0.905	0.9517	0.3752
Fetal_Endothelial_General_2	0.905	0.9517	0.5911
Fetal_Adrenal_Neuron	0.9086	0.9517	0.01111
Fetal_Cilliated	0.9233	0.9517	0.49
Fetal_Fibro_General_5	0.9283	0.9708	0.5911
Fetal_Alveolar_Epithelial_2	0.9283	0.9628	0.8397
Fetal_Hepatoblast	0.9401	0.9517	0.3153
Fetal_Schwann_General	0.9401	0.9517	0.333
Fetal_ParietalChief	0.9401	0.9517	0.6573
Fetal_Erythroblast_5	0.9688	0.9517	0.4625
Fetal_Fibro_General_2	0.9688	0.9517	0.5142
Fetal_Lymphatic	0.9688	0.9517	1
Fetal_Excitatory_Neuron_3	0.9853	0.9517	2.581e-08
Fetal_Mesangial_1	0.9917	0.9708	0.6443
