# Supplementary material for: Beyond genome-wide association studies: Investigating the role of noncoding regulatory elements in primary sclerosing cholangitis
Source: Hepatol Commun. 2023 Sep 27;7(10):e0242. doi: 10.1097/HC9.0000000000000242 (PMC10531193; doi:10.1097/HC9.0000000000000242)
Supplement: Supplementary file 5 [file hc9-7-e0242-s005.xlsx]

## Sheet: Table S4 Caption
Supplementary Table 4.
S4A, List of credible SNPs based on LD which intersect regulatory elements which become more or less accessible following TCR stimulation.
S4B, List of credible SNPs based on fine mapping with FINEMAP which intersect regulatory elements which become more or less accessible following TCR stimulation.
S4C, List of credible SNPs based on LD and FINEMAP which intersect regulatory elements differentially accessible in CD4+ T cells from PSC patients vs. healthy controls.

## Sheet: S4A. TCR-responsive intersectio
SNP	lead SNP at locus	element accessibility post-stimulation	fold change, Th1	fold change, Th2	fold change, Th17	fold change, Treg	fold change, CD4+ Teff	fold change, effector memory CD8+	fold change, Naive CD8+	fold change, CD8+	fold change, central memory CD8+
rs1987102	rs11632488	up		1.582			1.267
rs1138357	rs11632488	up			1.87			1.124			0.966
rs8026803	rs11632488	up	4.203	3.214	5.212	3.179	3.934	3.399	2.742	2.618	3.739
rs16971619	rs11632488	up	4.203	3.214	5.212	3.179	3.934	3.399	2.742	2.618	3.739
rs10518402	rs13140464	up		1.854			1.918
rs6840978	rs13140464	up		1.854			1.918
rs13140464	rs13140464	down	-1.895	-1.39	-1.788		-1.621			-1.606	-0.885
rs1788105	rs1788097	up								2.398	3.168
rs13112557	rs228614	down	-2.276	-2.503	-2.097		-2.375	-2.187		-2.196	-1.511
rs7690700	rs228614	down	-2.276	-2.503	-2.097		-2.375	-2.187		-2.196	-1.511
rs6997	rs3197999	down	-1.337	-1.825	-1.407		-1.721			-1.244
rs1050450	rs3197999	down		-1.154				-1.058	-1.641	-1.648	-1.81
rs9836630	rs36023390	up	2.003	2.308	2.407		1.384	1.617		1.561
rs9854068	rs36023390	up	2.003	2.308	2.407		1.384	1.617		1.561
rs6549392	rs36023390	down		-1.384		-1.366	-1.295				-1.35
rs60733400	rs3748816	down	-1.275	-1.345	-1.284		-1.322	-1.009			-1.168
rs3134883	rs4147359	up	5.299	5.237	5.9	3.052	4.802	5.93	3.005	5.276	5.501
rs3118469	rs4147359	up	3.595	2.619	3.032	1.713	2.486	3.067		1.996	2.449
rs10905718	rs4147359	up	4.406	3.477	4.129	1.306	2.596	3.924	2.571	3.757	4.015
rs56258221	rs56258221	up	2.83	4.518	3.511		3.185	2.535		3.203	2.395
rs7750559	rs56258221	up		1.717			2.052
rs7750271	rs56258221	up		1.717			2.052
rs313839	rs60652743	down	-1.526	-1.441	-1.158			-1.086		-0.98
rs61954180	rs61954180	up	2.75	3.47	2.89		3.224	1.699		1.62
rs61954179	rs61954180	up	2.75	3.47	2.89		3.224	1.699		1.62
rs663743	rs663743	down		-0.77	-0.802		-1.012
rs11601860	rs663743	down	-1.815	-1.772	-1.519
rs12919083	rs725613	up	2.181	2.004	4.166	2.025	2.299	3.523	2.626	2.648	3.257
rs3893661	rs725613	up	2.959	2.487	2.55		1.611
rs12917716	rs725613	up	3.144	2.141	4.767		2.235	1.983	1.727	2.816	3.076
rs3893660	rs725613	up	2.959	2.487	2.55		1.611
rs2058531	rs725613	up									1.84
rs112906219	rs72980770	down	-3.057	-2.529	-2.654		-2.854
rs749933	rs7426056	up	2.109	1.995	1.788		2.003	0.721		1.028	1.109
rs13035157	rs7426056	down				-1.647	-1.438
rs10502147	rs7937682	up	3.464	3.742	3.288	2.243	2.998	3.202		2.88
rs1789358	rs7937682	down					-1.1		-1.189

## Sheet: S4B. TCR-responsive intersectio
SNP	lead SNP at locus	element accessibility post-stimulation	fold change, Th1	fold change, Th2	fold change, Th17	fold change, Treg	fold change, Teff CD4+	fold change, effector memory CD8+	fold change, Naive CD8+	fold change, central memory CD8+	fold change, bulk CD8+
rs1138357	rs11632488	up			1.87			1.124			0.966
rs1788105	rs1788097	up								2.398	3.168
rs9854068	rs36023390	up	2.003	2.308	2.407		1.384	1.617		1.561
rs60733400	rs3748816	down	-1.275	-1.345	-1.284		-1.322	-1.009			-1.168
rs56258221	rs56258221	up	2.83	4.518	3.511		3.185	2.535		3.203	2.395
rs7750559	rs56258221	up		1.717			2.052
rs7750271	rs56258221	up		1.717			2.052
rs313839	rs60652743	down	-1.526	-1.441	-1.158			-1.086		-0.98
rs61954179	rs61954180	up	2.75	3.47	2.89		3.224	1.699		1.62
rs11601860	rs663743	down	-1.815	-1.772	-1.519
rs663743	rs663743	down		-0.77	-0.802		-1.012
rs112906219	rs72980770	down	-3.057	-2.529	-2.654		-2.854
rs749933	rs7426056	up	2.109	1.995	1.788		2.003	0.721		1.028	1.109
rs10502147	rs7937682	up	3.464	3.742	3.288	2.243	2.998	3.202		2.88

## Sheet: S4C. patient vs. control, LD cr
SNP	lead SNP at locus	element accessibility difference in patients	fold change, patients over controls
rs7926485	rs7937682	up	0.824545
rs9841110	rs3197999	up	0.642718
rs13112557	rs228614	down	-0.859832
rs7690700	rs228614	down	-0.859832
