# Supplementary material for: Beyond genome-wide association studies: Investigating the role of noncoding regulatory elements in primary sclerosing cholangitis
Source: Hepatol Commun. 2023 Sep 27;7(10):e0242. doi: 10.1097/HC9.0000000000000242 (PMC10531193; doi:10.1097/HC9.0000000000000242)
Supplement: Supplementary file 6 [file hc9-7-e0242-s006.xlsx]

## Sheet: Table S5 Caption
Supplementary Table 5.
S5A, DESeq2 results showing differential expression of 250 genes in CD4+ T cells from PSC patients vs. healthy controls.
S5B, Regulatory elements differentially accessible in CD4+ T cells from PSC patients vs. healthy controls.
S5C, A list of genes which are (1) differentially expressed in patients vs. controls (from A), and/or (2) have at least one CD4+ T cell eQTL associated with PSC by GWAS, and/or (3) have at least one eQTL within a differential regulatory element from B.

## Sheet: S5A. patient vs. control differ
gene ID	mean normalized expression (n. reads)	log2FoldChange (patients over controls)	log2FoldChange standard error	test statistic	p-value	adjusted p-value
ENSG00000100968	9.27283	-22.0964	2.81878	-7.83897	4.54244e-15	7.74415e-11	TRUE
ENSG00000049323	16.7205	-22.9048	2.94824	-7.76896	7.9135e-15	7.74415e-11	TRUE
ENSG00000182310	25.2116	-7.12934	1.00864	-7.06831	1.56837e-12	1.02321e-08	TRUE
ENSG00000163435	15.4924	-6.42737	1.09425	-5.87378	4.25975e-09	2.0843e-05	TRUE
ENSG00000010704	17.3014	-6.57752	1.18189	-5.56523	2.618e-08	0.000102479	TRUE
ENSG00000183542	7.80234	-5.44255	1.02312	-5.31955	1.04027e-07	0.000339336	TRUE
ENSG00000012174	8.73935	-3.81435	0.723357	-5.27312	1.34123e-07	0.000375008	TRUE
ENSG00000109927	7.97453	-5.45016	1.04579	-5.21153	1.87293e-07	0.000458213	TRUE
ENSG00000125534	1190.03	1.10713	0.225604	4.90742	9.22825e-07	0.00200684	FALSE
ENSG00000261801	23.5382	-4.07252	0.842078	-4.83628	1.32294e-06	0.00258925	TRUE
ENSG00000143498	15.2439	-6.04449	1.27392	-4.74479	2.08722e-06	0.00358042	TRUE
ENSG00000232229	7.8607	-5.43293	1.1475	-4.73457	2.19523e-06	0.00358042	TRUE
ENSG00000110881	11.167	-5.94788	1.26384	-4.70621	2.5236e-06	0.00379938	TRUE
ENSG00000134597	116.977	1.1874	0.255625	4.64508	3.3995e-06	0.0047525	FALSE
ENSG00000115539	120.993	1.52343	0.330806	4.6052	4.12061e-06	0.00537658	FALSE
ENSG00000114670	19.6609	-5.43322	1.21774	-4.46171	8.13077e-06	0.00986642	TRUE
ENSG00000267493	3.78438	-4.42119	0.993429	-4.45043	8.56986e-06	0.00986642	TRUE
ENSG00000095539	21.4094	-5.18413	1.17154	-4.42507	9.64116e-06	0.0104832	TRUE
ENSG00000239264	668.53	1.76295	0.405334	4.34937	1.36529e-05	0.0136901	FALSE
ENSG00000259040	305.505	1.77091	0.407665	4.34403	1.39895e-05	0.0136901	FALSE
ENSG00000211679	446.645	2.99764	0.701286	4.27449	1.91578e-05	0.0178551	FALSE
ENSG00000144589	183.257	-1.39791	0.331808	-4.21302	2.51979e-05	0.0181978	TRUE
ENSG00000146054	16.4131	-3.62869	0.855454	-4.24184	2.21698e-05	0.0181978	TRUE
ENSG00000116157	54.4567	1.45451	0.346484	4.19793	2.69368e-05	0.0181978	FALSE
ENSG00000140839	17.0214	-5.39545	1.28534	-4.1977	2.69638e-05	0.0181978	TRUE
ENSG00000266993	7.01411	-4.43859	1.05605	-4.20302	2.63381e-05	0.0181978	TRUE
ENSG00000276085	15.4373	-6.40357	1.50885	-4.244	2.19568e-05	0.0181978	TRUE
ENSG00000254709	1135.98	2.49021	0.590752	4.21533	2.49415e-05	0.0181978	FALSE
ENSG00000262902	10.8795	7.02023	1.6577	4.23493	2.28623e-05	0.0181978	FALSE
ENSG00000267519	13.5344	-3.08541	0.736788	-4.18766	2.81848e-05	0.0183878	TRUE
ENSG00000102096	591.512	0.96928	0.232151	4.17521	2.97711e-05	0.0187961	FALSE
ENSG00000197928	14.4549	-3.14631	0.762439	-4.12664	3.68107e-05	0.0225143	TRUE
ENSG00000112062	412.419	-0.85608	0.208282	-4.11021	3.95307e-05	0.0234453	TRUE
ENSG00000137309	2159.2	0.716448	0.175949	4.07191	4.66287e-05	0.0268123	FALSE
ENSG00000279933	161.098	-1.35878	0.334643	-4.06038	4.89926e-05	0.0268123	TRUE
ENSG00000158050	211.398	-1.75969	0.433545	-4.05884	4.93174e-05	0.0268123	TRUE
ENSG00000189195	9.20346	-3.40417	0.843882	-4.03395	5.4848e-05	0.0282496	TRUE
ENSG00000167608	17.8525	-5.65307	1.4003	-4.03705	5.41284e-05	0.0282496	TRUE
ENSG00000118137	12.6292	-6.11599	1.53103	-3.9947	6.47756e-05	0.0309217	TRUE
ENSG00000122386	6.84996	-5.23758	1.31103	-3.99501	6.46928e-05	0.0309217	TRUE
ENSG00000269226	3.50867	-3.70021	0.925854	-3.99654	6.42761e-05	0.0309217	TRUE
ENSG00000106336	5.8333	-5.01888	1.25844	-3.98819	6.65799e-05	0.0310262	TRUE
ENSG00000185088	431.55	1.14434	0.287814	3.97597	7.00938e-05	0.031179	FALSE
ENSG00000115607	224.854	-2.19589	0.551981	-3.9782	6.94395e-05	0.031179	TRUE
ENSG00000141279	632.237	-1.13953	0.287537	-3.96306	7.39959e-05	0.0321833	TRUE
ENSG00000165898	104.613	1.20676	0.305511	3.94997	7.81617e-05	0.0332561	FALSE
ENSG00000206047	1181.59	4.01131	1.0198	3.93345	8.37361e-05	0.0336838	FALSE
ENSG00000135424	18.2967	-3.87471	0.984671	-3.93502	8.31885e-05	0.0336838	TRUE
ENSG00000228544	3.71466	-4.34528	1.10518	-3.93175	8.43299e-05	0.0336838	TRUE
ENSG00000171988	534.078	-0.934143	0.238381	-3.91869	8.90306e-05	0.0341668	TRUE
ENSG00000172250	21.7452	-2.95876	0.754877	-3.91952	8.8725e-05	0.0341668	TRUE
ENSG00000135686	370.524	-0.869681	0.222337	-3.91154	9.17093e-05	0.0343968	TRUE
ENSG00000240247	737.487	3.93853	1.00787	3.90779	9.31448e-05	0.0343968	FALSE
ENSG00000158427	5.6649	-4.9742	1.28065	-3.88413	0.000102696	0.0362848	TRUE
ENSG00000211895	1724.58	2.22926	0.574455	3.88065	0.000104178	0.0362848	FALSE
ENSG00000144712	5.27389	-4.289	1.10622	-3.87718	0.000105673	0.0362848	TRUE
ENSG00000124469	11.5696	7.98859	2.05575	3.88597	0.000101921	0.0362848	FALSE
ENSG00000132465	726.939	2.24808	0.581217	3.86788	0.000109787	0.0367627	FALSE
ENSG00000278986	3.74844	-3.78192	0.978356	-3.86559	0.000110822	0.0367627	TRUE
ENSG00000262074	3.85212	-4.42528	1.14729	-3.85715	0.000114717	0.0374208	TRUE
ENSG00000185630	18.6204	-4.84481	1.26788	-3.82118	0.000132812	0.0419258	TRUE
ENSG00000211677	424.722	2.16483	0.566485	3.82151	0.000132637	0.0419258	FALSE
ENSG00000279322	13.8605	-3.07276	0.805129	-3.81648	0.000135371	0.0420552	TRUE
ENSG00000143858	5.11877	-4.82957	1.26995	-3.80296	0.000142977	0.0429371	TRUE
ENSG00000119703	4.19751	-4.55492	1.19849	-3.80055	0.000144376	0.0429371	TRUE
ENSG00000211675	345.828	2.44827	0.64431	3.79984	0.000144791	0.0429371	FALSE
ENSG00000166444	10.3823	-5.83921	1.549	-3.76965	0.000163474	0.047754	TRUE
ENSG00000244219	7.06106	-4.19248	1.11384	-3.76398	0.000167227	0.0481319	TRUE
ENSG00000117543	684.208	1.06983	0.284846	3.75581	0.00017278	0.0490095	FALSE
ENSG00000003402	1564.05	-0.853683	0.228964	-3.72845	0.000192658	0.0503327	TRUE
ENSG00000196415	15.2327	7.32949	1.96948	3.72153	0.000198018	0.0503327	FALSE
ENSG00000109323	192.964	-0.859798	0.230524	-3.72975	0.000191671	0.0503327	TRUE
ENSG00000231793	5.42062	-4.04099	1.08554	-3.72258	0.000197196	0.0503327	TRUE
ENSG00000166507	297.003	-0.657585	0.176492	-3.72586	0.000194648	0.0503327	TRUE
ENSG00000167968	7.09379	-5.29802	1.42036	-3.73005	0.000191443	0.0503327	TRUE
ENSG00000119608	3.06792	-4.07912	1.09584	-3.72237	0.000197362	0.0503327	TRUE
ENSG00000268758	22.141	-3.36813	0.904075	-3.7255	0.000194932	0.0503327	TRUE
ENSG00000106686	5.62782	-4.96384	1.33981	-3.70489	0.000211479	0.053065	TRUE
ENSG00000135845	174.803	1.00147	0.270576	3.70126	0.000214528	0.0531486	FALSE
ENSG00000185437	5.79799	-4.99412	1.35175	-3.69456	0.000220268	0.0538885	TRUE
ENSG00000064042	24.4549	-7.06534	1.91541	-3.68869	0.000225413	0.0544664	TRUE
ENSG00000234617	16.0874	-3.00567	0.815901	-3.68386	0.000229728	0.054832	TRUE
ENSG00000164465	19.1894	-3.41989	0.93274	-3.6665	0.000245896	0.0558622	TRUE
ENSG00000142494	5.85772	-5.00646	1.36577	-3.66567	0.000246692	0.0558622	TRUE
ENSG00000171262	74.1699	1.08016	0.294803	3.66399	0.000248314	0.0558622	FALSE
ENSG00000133048	74.9183	5.52145	1.50254	3.67475	0.000238079	0.0558622	FALSE
ENSG00000271730	5.2695	-3.77561	1.02957	-3.66718	0.000245235	0.0558622	TRUE
ENSG00000108733	5.03853	-4.48032	1.22494	-3.65759	0.000254601	0.0563926	TRUE
ENSG00000143184	6.14652	-3.6564	1.00018	-3.65575	0.000256435	0.0563926	TRUE
ENSG00000161647	5.31687	-4.88227	1.33766	-3.64985	0.000262395	0.0570621	TRUE
ENSG00000286185	568.06	-0.828958	0.228506	-3.62773	0.000285923	0.0608269	TRUE
ENSG00000225921	159.083	0.622392	0.171507	3.62897	0.000284558	0.0608269	FALSE
ENSG00000164124	10.2216	-5.80919	1.60852	-3.61152	0.000304412	0.064064	TRUE
ENSG00000172771	6.06273	-4.78621	1.33347	-3.58929	0.000331582	0.0667478	TRUE
ENSG00000103852	8.49544	-5.54127	1.54686	-3.58227	0.000340624	0.0667478	TRUE
ENSG00000168310	226.495	0.906762	0.25266	3.58886	0.000332127	0.0667478	FALSE
ENSG00000106948	7206.69	-0.527586	0.147428	-3.5786	0.000345445	0.0667478	TRUE
ENSG00000167077	271.921	0.861663	0.24043	3.58384	0.000338582	0.0667478	FALSE
ENSG00000233913	46.2587	1.84777	0.517699	3.56919	0.000358089	0.0667478	FALSE
ENSG00000163959	5.01736	-3.69151	1.03421	-3.56942	0.000357774	0.0667478	TRUE
ENSG00000013619	28.3823	-4.4618	1.24957	-3.57067	0.000356074	0.0667478	TRUE
ENSG00000092295	17.7352	-3.65611	1.01872	-3.58894	0.000332024	0.0667478	TRUE
ENSG00000116649	300.366	0.809433	0.226124	3.57959	0.000344128	0.0667478	FALSE
ENSG00000152284	8.72174	-3.82693	1.06718	-3.58601	0.00033577	0.0667478	TRUE
ENSG00000265185	4.30246	-3.91922	1.09702	-3.57261	0.000353442	0.0667478	TRUE
ENSG00000131732	255.955	0.986158	0.277041	3.55961	0.000371401	0.0673062	FALSE
ENSG00000187726	5.16611	-4.24104	1.19098	-3.56095	0.000369517	0.0673062	TRUE
ENSG00000007944	202.644	-1.032	0.289613	-3.56336	0.000366132	0.0673062	TRUE
ENSG00000188404	3108.28	0.828871	0.233072	3.55628	0.000376143	0.0675402	FALSE
ENSG00000168288	374.495	0.978903	0.276769	3.53689	0.000404867	0.0719318	FALSE
ENSG00000227782	4.09258	-4.51284	1.27687	-3.53431	0.000408845	0.0719318	TRUE
ENSG00000211592	2324.01	1.99337	0.564292	3.53252	0.000411627	0.0719318	FALSE
ENSG00000233665	4.34783	-4.59364	1.30202	-3.52808	0.000418579	0.0724993	TRUE
ENSG00000279170	3.18551	-4.17044	1.1833	-3.5244	0.000424444	0.0728703	TRUE
ENSG00000153922	730.61	-1.16133	0.330013	-3.51904	0.000433119	0.0737131	TRUE
ENSG00000120533	533.795	0.978973	0.279317	3.50488	0.000456809	0.0764159	FALSE
ENSG00000131408	1171.29	0.698095	0.199169	3.50505	0.00045653	0.0764159	FALSE
ENSG00000280401	3.86752	-4.41924	1.26635	-3.48973	0.0004835	0.0801954	TRUE
ENSG00000211897	158.463	2.75197	0.789347	3.48638	0.000489597	0.0805242	FALSE
ENSG00000128512	8.47468	-5.53645	1.59144	-3.47889	0.000503497	0.0821204	TRUE
ENSG00000198046	11.8048	-6.01813	1.73817	-3.46233	0.000535515	0.0866207	TRUE
ENSG00000136104	476.267	0.864331	0.25139	3.43821	0.000585581	0.0936063	FALSE
ENSG00000170473	327.284	1.37451	0.39992	3.43697	0.000588267	0.0936063	FALSE
ENSG00000269749	9.28825	3.1558	0.919529	3.43197	0.00059921	0.0945786	FALSE
ENSG00000212127	9.75174	-3.4851	1.01936	-3.41891	0.000628727	0.0984436	TRUE
ENSG00000130309	511.654	-0.757746	0.222121	-3.41141	0.000646285	0.10039	TRUE
ENSG00000169570	3.6946	-4.35587	1.27816	-3.40794	0.00065456	0.100874	TRUE
ENSG00000225948	3.16862	-4.13082	1.2136	-3.40377	0.000664633	0.101627	TRUE
ENSG00000153902	19.2015	-4.28318	1.26118	-3.39617	0.000683357	0.10368	TRUE
ENSG00000277586	40.8476	2.34975	0.692398	3.39363	0.000689722	0.10384	FALSE
ENSG00000154760	866.334	-0.869308	0.256686	-3.38665	0.00070751	0.105705	TRUE
ENSG00000198833	332.26	0.90233	0.267781	3.36966	0.000752623	0.110754	FALSE
ENSG00000211949	79.5038	2.96742	0.880337	3.37078	0.000749563	0.110754	FALSE
ENSG00000273174	2.88885	-4.02716	1.1982	-3.36102	0.000776565	0.113425	TRUE
ENSG00000168092	150.202	1.12595	0.335938	3.35167	0.000803248	0.116453	FALSE
ENSG00000132670	1341.46	-0.421674	0.126065	-3.3449	0.000823134	0.116559	TRUE
ENSG00000103496	723.648	-0.853692	0.255625	-3.33962	0.000838917	0.116559	TRUE
ENSG00000224975	3.59149	-4.32491	1.29439	-3.34128	0.000833931	0.116559	TRUE
ENSG00000120860	412.492	0.731215	0.218922	3.34006	0.000837595	0.116559	FALSE
ENSG00000256100	3.04976	-4.08753	1.22442	-3.33833	0.000842834	0.116559	TRUE
ENSG00000158966	9.95836	-5.77852	1.73031	-3.33958	0.000839046	0.116559	TRUE
ENSG00000244437	48.5947	2.6848	0.804459	3.3374	0.000845668	0.116559	FALSE
ENSG00000164463	318.59	-1.359	0.409465	-3.31896	0.000903544	0.116652	TRUE
ENSG00000171824	536.676	-0.629887	0.189987	-3.31543	0.000915028	0.116652	TRUE
ENSG00000130413	14.3784	-6.29418	1.89677	-3.31836	0.000905468	0.116652	TRUE
ENSG00000111605	409.478	-0.863769	0.260485	-3.31601	0.000913134	0.116652	TRUE
ENSG00000139737	317.193	0.929552	0.279332	3.32777	0.000875441	0.116652	FALSE
ENSG00000186063	538.009	0.812768	0.245211	3.31456	0.000917862	0.116652	FALSE
ENSG00000185040	8.09205	-4.26413	1.28604	-3.3157	0.000914128	0.116652	TRUE
ENSG00000146463	178.991	-0.720427	0.216297	-3.33073	0.000866181	0.116652	TRUE
ENSG00000211899	4051.49	1.86273	0.561234	3.319	0.000903415	0.116652	FALSE
ENSG00000211964	30.7125	3.62725	1.09084	3.32517	0.000883633	0.116652	FALSE
ENSG00000211893	801.212	2.64136	0.792118	3.33455	0.000854372	0.116652	FALSE
ENSG00000281344	25.182	3.23732	0.975301	3.31931	0.000902404	0.116652	FALSE
ENSG00000150756	20.5157	-2.66944	0.806266	-3.31087	0.000930064	0.116904	TRUE
ENSG00000091490	1002.95	0.757656	0.229	3.30854	0.000937851	0.116904	FALSE
ENSG00000103769	567.211	0.884991	0.267505	3.30832	0.000938585	0.116904	FALSE
ENSG00000198496	8.42779	-3.13596	0.948341	-3.30678	0.000943735	0.116904	TRUE
ENSG00000181826	5.48563	-4.91658	1.49157	-3.29625	0.000979836	0.11812	TRUE
ENSG00000116871	2047.16	-0.461511	0.139849	-3.30007	0.000966608	0.11812	TRUE
ENSG00000086548	9.66235	7.71713	2.34197	3.29514	0.000983732	0.11812	FALSE
ENSG00000239839	442.816	3.72429	1.12846	3.30034	0.000965689	0.11812	FALSE
ENSG00000260196	3.66324	-4.32264	1.3114	-3.2962	0.000980036	0.11812	TRUE
ENSG00000157554	11.9126	-6.02696	1.83084	-3.29191	0.000995103	0.118757	TRUE
ENSG00000123106	389.077	1.04681	0.318327	3.28846	0.00100736	0.119491	FALSE
ENSG00000232629	15.675	-4.18673	1.27412	-3.28597	0.00101632	0.119827	TRUE
ENSG00000211666	91.4842	2.58019	0.78646	3.28076	0.00103528	0.121332	FALSE
ENSG00000174780	368.577	0.779954	0.238218	3.27412	0.00105992	0.122165	FALSE
ENSG00000065243	117.577	-1.87769	0.573551	-3.2738	0.00106111	0.122165	TRUE
ENSG00000267481	4.52514	-2.80309	0.855511	-3.2765	0.00105101	0.122165	TRUE
ENSG00000066583	46.61	1.7034	0.520662	3.27159	0.00106943	0.122403	FALSE
ENSG00000184983	305.68	0.806503	0.247014	3.26501	0.00109459	0.124288	FALSE
ENSG00000198785	3.39874	-3.53718	1.0837	-3.26398	0.0010986	0.124288	TRUE
ENSG00000167371	14.1343	-4.03747	1.24155	-3.25196	0.00114613	0.128634	TRUE
ENSG00000255529	373.294	0.963209	0.296285	3.25096	0.00115016	0.128634	FALSE
ENSG00000266714	1932.01	-1.58039	0.486714	-3.24705	0.00116606	0.128939	TRUE
ENSG00000268083	197.675	-0.588715	0.181263	-3.24785	0.0011628	0.128939	TRUE
ENSG00000132432	274.401	0.992549	0.306575	3.23755	0.00120562	0.132564	FALSE
ENSG00000228314	56.1968	-4.03296	1.24743	-3.23301	0.00122494	0.133936	TRUE
ENSG00000263887	3.5381	-4.27021	1.32436	-3.22436	0.00126256	0.137283	TRUE
ENSG00000152056	5.8198	-4.9919	1.54896	-3.22274	0.0012697	0.137296	TRUE
ENSG00000172331	145.45	1.32694	0.41381	3.20665	0.00134291	0.143625	FALSE
ENSG00000272669	6.06878	-3.44781	1.07487	-3.20765	0.00133825	0.143625	TRUE
ENSG00000186919	188.964	-1.12571	0.351666	-3.20107	0.0013692	0.144854	TRUE
ENSG00000166797	335.339	1.06854	0.333682	3.20226	0.00136353	0.144854	FALSE
ENSG00000272916	208.837	-0.706472	0.220863	-3.19869	0.00138055	0.144896	TRUE
ENSG00000148730	522.664	0.612516	0.191538	3.19788	0.0013844	0.144896	FALSE
ENSG00000108588	255.213	0.9452	0.295903	3.19428	0.00140178	0.145231	FALSE
ENSG00000136379	11.5034	-4.05111	1.26829	-3.19415	0.00140244	0.145231	TRUE
ENSG00000272077	3.08102	-4.03704	1.26614	-3.18846	0.00143034	0.14734	TRUE
ENSG00000160961	153.648	-1.17081	0.369307	-3.17028	0.00152291	0.155242	TRUE
ENSG00000163584	322.157	1.04598	0.329782	3.17171	0.00151542	0.155242	FALSE
ENSG00000132388	268.383	0.714342	0.225534	3.16733	0.00153845	0.156013	FALSE
ENSG00000111788	19.5245	-2.8488	0.900138	-3.16485	0.00155164	0.15654	TRUE
ENSG00000138069	347.028	-0.851212	0.269575	-3.1576	0.00159072	0.159659	TRUE
ENSG00000104979	790.701	0.745639	0.236422	3.15385	0.00161133	0.160498	FALSE
ENSG00000279908	6.31606	-3.08973	0.979903	-3.1531	0.00161548	0.160498	TRUE
ENSG00000092470	90.8175	1.75063	0.555571	3.15105	0.00162687	0.160814	FALSE
ENSG00000154263	7.457	-4.43552	1.40924	-3.14745	0.00164703	0.161365	TRUE
ENSG00000230262	5.26915	-4.85762	1.54419	-3.14574	0.00165666	0.161365	TRUE
ENSG00000181404	186.18	-1.11455	0.354315	-3.14565	0.00165718	0.161365	TRUE
ENSG00000268836	3.29928	-4.17321	1.32809	-3.14227	0.00167643	0.162431	TRUE
ENSG00000236540	6.32645	-3.74365	1.19506	-3.1326	0.00173267	0.163598	TRUE
ENSG00000005810	1092.28	-0.453511	0.144826	-3.13143	0.00173958	0.163598	TRUE
ENSG00000184984	4.43693	-4.30281	1.37524	-3.12878	0.00175534	0.163598	TRUE
ENSG00000211898	1204.02	2.22464	0.71073	3.13008	0.00174761	0.163598	FALSE
ENSG00000276557	17.4238	1.93575	0.617424	3.1352	0.00171737	0.163598	FALSE
ENSG00000229344	10753.6	1.90451	0.607413	3.13545	0.00171589	0.163598	FALSE
ENSG00000105369	1298.95	1.79558	0.573654	3.13008	0.00174761	0.163598	FALSE
ENSG00000167984	1240.47	-0.531894	0.169638	-3.13548	0.00171575	0.163598	TRUE
ENSG00000158716	150.176	1.03876	0.332565	3.12349	0.0017872	0.165777	FALSE
ENSG00000198157	11.8184	-4.12783	1.32411	-3.11744	0.00182429	0.168056	TRUE
ENSG00000106133	510.443	-1.34832	0.432907	-3.11456	0.00184218	0.168056	TRUE
ENSG00000272681	11.9552	-3.52839	1.1331	-3.11393	0.0018461	0.168056	TRUE
ENSG00000279245	11.9552	-3.52839	1.1331	-3.11393	0.0018461	0.168056	TRUE
ENSG00000130204	374.525	-0.699844	0.224893	-3.1119	0.00185887	0.168434	TRUE
ENSG00000136504	504.665	-0.77751	0.250098	-3.10883	0.00187833	0.169413	TRUE
ENSG00000189144	19.5027	-2.9956	0.964183	-3.10688	0.00189072	0.169749	TRUE
ENSG00000205771	6.39295	-3.98994	1.28659	-3.10118	0.00192749	0.171897	TRUE
ENSG00000118514	16.1526	-3.37206	1.0876	-3.10046	0.00193222	0.171897	TRUE
ENSG00000256690	11.5012	-3.07745	0.993506	-3.09757	0.00195117	0.172798	TRUE
ENSG00000232021	23.2126	-3.32706	1.07665	-3.0902	0.00200021	0.176343	TRUE
ENSG00000177576	201.282	0.715385	0.231643	3.08831	0.00201301	0.176676	FALSE
ENSG00000012223	385.519	4.03807	1.30922	3.08433	0.00204011	0.178254	FALSE
ENSG00000171159	631.013	0.985225	0.319694	3.08178	0.0020577	0.178993	FALSE
ENSG00000103005	629.208	0.997774	0.324605	3.07381	0.00211346	0.179068	FALSE
ENSG00000134046	531.853	0.426393	0.138694	3.07434	0.00210968	0.179068	FALSE
ENSG00000197165	20.8916	-4.72892	1.53726	-3.07621	0.00209653	0.179068	TRUE
ENSG00000243466	61.3075	2.67623	0.868939	3.07988	0.00207083	0.179068	FALSE
ENSG00000034713	425.523	0.661441	0.214904	3.07784	0.00208507	0.179068	FALSE
ENSG00000261349	3.57557	-3.79482	1.23352	-3.0764	0.00209515	0.179068	TRUE
ENSG00000100591	778.867	0.694975	0.226649	3.06631	0.0021672	0.182829	FALSE
ENSG00000211892	60.2234	3.53554	1.15518	3.06061	0.00220888	0.184753	FALSE
ENSG00000280119	9.32937	-3.30361	1.07931	-3.06084	0.00220714	0.184753	TRUE
ENSG00000269968	355.555	0.74557	0.243979	3.05588	0.00224404	0.186895	FALSE
ENSG00000127616	2569.79	-0.50448	0.165243	-3.05296	0.00226594	0.187546	TRUE
ENSG00000133317	21.7836	-5.62946	1.84434	-3.05229	0.00227102	0.187546	TRUE
ENSG00000170412	5.04904	-4.78811	1.56986	-3.05001	0.00228831	0.18818	TRUE
ENSG00000265401	324.543	0.855482	0.28097	3.04474	0.00232879	0.190707	FALSE
ENSG00000144488	3.68451	-4.36262	1.43389	-3.04251	0.00234612	0.191326	TRUE
ENSG00000183569	23.6602	-3.27616	1.07794	-3.03927	0.00237155	0.191802	TRUE
ENSG00000239653	21.3086	-2.70636	0.890432	-3.03938	0.00237064	0.191802	TRUE
ENSG00000034053	924.646	-0.941513	0.309966	-3.03747	0.0023857	0.192152	TRUE
ENSG00000121281	1798.65	-0.684483	0.225469	-3.03582	0.00239885	0.192419	TRUE
ENSG00000280387	2.26101	-3.68167	1.21393	-3.03285	0.00242258	0.19353	TRUE
ENSG00000162591	447.321	-1.28022	0.422363	-3.03109	0.00243672	0.193868	TRUE
ENSG00000054690	15.2091	-4.4934	1.48585	-3.02413	0.00249346	0.197579	TRUE
ENSG00000178057	315.347	0.768126	0.254261	3.02101	0.00251932	0.198823	FALSE
ENSG00000111802	221.883	0.777419	0.257492	3.0192	0.00253446	0.199215	FALSE
ENSG00000262202	2.81091	-3.62532	1.20165	-3.01696	0.0025532	0.199885	TRUE

## Sheet: S5B. patient vs. control differ
chromosome	start	end	length (inclusive)	log2FoldChange	log2 ATAC signal (reads per Million)	p-value	direction of delta, patients over controls
chr12	125065924	125066082	159	-1.4741	-1.06017	2.50645e-06	down
chrX	71101230	71101386	157	-1.81408	-1.13464	7.29634e-06	down
chr2	75416750	75416910	161	-1.63145	-0.885448	1.41511e-05	down
chr2	29189125	29189462	338	-2.51757	-0.299506	3.09776e-05	down
chr12	5394823	5394988	166	1.94753	-1.65723	3.2692e-05	up
chr19	50329259	50329600	342	0.78558	2.07423	3.60437e-05	up
chr22	44182578	44182926	349	1.052	0.38795	3.92953e-05	up
chr19	9583834	9584015	182	-1.78323	-1.59042	4.93136e-05	down
chr8	55885549	55885899	351	1.40852	0.146747	6.02306e-05	up
chr13	88622718	88622999	282	-1.68887	-0.887211	6.04027e-05	down
chr17	64393543	64393887	345	-1.41874	-0.529764	6.24507e-05	down
chr11	117189537	117189887	351	1.22908	-0.168791	6.71911e-05	up
chr17	16815920	16816133	214	1.5719	-1.08687	8.57782e-05	up
chr3	129233562	129233912	351	1.1956	0.315909	9.25813e-05	up
chr14	35203734	35203930	197	-1.33457	-0.325214	0.000102626	down
chr19	19817214	19817385	172	-2.17804	-0.183329	0.000104606	down
chr19	14614082	14614432	351	1.26665	-0.723188	0.000105097	up
chr5	35797271	35797619	349	-1.10773	0.593228	0.000112273	down
chr11	4145710	4145955	246	1.55339	-1.38229	0.000121797	up
chr11	116851648	116851973	326	-1.62445	-0.643292	0.000138865	down
chr7	4684612	4684772	161	-1.40352	-0.990883	0.000150511	down
chr18	74631330	74631536	207	-1.74297	-1.16425	0.000176212	down
chr1	207089691	207089897	207	-1.57374	-1.47898	0.000177142	down
chr14	35203960	35204310	351	-1.27539	0.304265	0.000178256	down
chr1	221046157	221046502	346	1.25646	-0.595563	0.000199679	up
chr1	185648984	185649288	305	-1.09535	-1.21461	0.000199896	down
chr2	230431372	230431548	177	-1.40245	-1.20874	0.000201632	down
chr10	123140184	123140392	209	-1.31906	-1.08159	0.000212646	down
chr21	22421384	22421734	351	-1.52518	-0.338845	0.000224693	down
chr17	19302985	19303327	343	1.15829	-0.784076	0.000224923	up
chr22	49627151	49627392	242	1.16825	-0.901164	0.000227559	up
chr16	29738272	29738445	174	-1.42736	-0.937557	0.000235723	down
chr10	71637992	71638342	351	1.22572	-0.563536	0.000248276	up
chr2	43131277	43131627	351	-0.584135	2.79415	0.000251029	down
chr5	126503686	126504013	328	-1.38537	-0.589779	0.000259866	down
chr1	207336633	207336978	346	-1.09224	-0.0761856	0.000262286	down
chr4	138553441	138553745	305	-1.40908	-1.3043	0.000269658	down
chr10	96748023	96748373	351	1.07582	-0.534203	0.000270364	up
chr8	143398178	143398503	326	1.25545	-0.551404	0.000277419	up
chr11	96215043	96215217	175	-1.52538	-0.869463	0.000285041	down
chr7	9173050	9173352	303	-1.30661	-1.36334	0.000286724	down
chr1	243849133	243849299	167	-1.02137	-0.243796	0.000286953	down
chr15	63437175	63437343	169	-1.32346	-0.836806	0.000305218	down
chr21	44065255	44065407	153	-1.24841	-0.582531	0.000313913	down
chr16	86061126	86061295	170	-1.22213	-1.31845	0.000317385	down
chr3	57068453	57068801	349	1.12306	-0.45299	0.000320689	up
chr3	10263896	10264136	241	-0.836608	0.946851	0.000320693	down
chr11	57885360	57885637	278	-1.19937	-1.34781	0.000324194	down
chr10	31321830	31321981	152	-1.31968	-0.524054	0.000325262	down
chr20	59166263	59166602	340	-1.24157	0.909924	0.000331033	down
chr15	33125897	33126243	347	-1.45833	-0.661914	0.000332837	down
chr5	56851534	56851880	347	-1.097	-1.08371	0.000333608	down
chrX	20413254	20413495	242	-1.27835	-0.868845	0.000333724	down
chr17	18459147	18459395	249	-1.69424	-1.64656	0.000336009	down
chrX	153740196	153740357	162	-1.46086	-0.938551	0.000355403	down
chr20	33884510	33884729	220	-1.35951	-1.46411	0.000358015	down
chr4	136831619	136831881	263	-1.40728	-1.47389	0.000376267	down
chr12	113075335	113075685	351	1.07485	-0.208458	0.000386109	up
chr10	104300022	104300362	341	-1.42822	-0.817826	0.000390259	down
chr7	27359736	27360084	349	1.33937	-1.43498	0.000404399	up
chr3	50242835	50243185	351	0.940226	0.0422491	0.000423894	up
chr8	141119637	141119985	349	1.0582	-0.141804	0.000424856	up
chr9	132533040	132533362	323	1.09365	-1.1607	0.000438224	up
chr19	52048255	52048418	164	-1.27878	-1.1222	0.000439527	down
chr1	246696491	246696829	339	-1.17089	-0.974181	0.000448136	down
chr5	58582837	58583187	351	1.04762	0.182683	0.000453508	up
chr17	16805174	16805411	238	1.35188	-1.34224	0.000453653	up
chr1	193448778	193448988	211	-1.42299	-1.26068	0.00045585	down
chr1	235946242	235946592	351	1.09208	-0.32572	0.000458553	up
chr2	235046019	235046196	178	1.2808	-1.35294	0.00047348	up
chr13	113758607	113758956	350	0.941551	0.134764	0.000480353	up
chrX	154327500	154327650	151	-1.34595	-1.29922	0.000483549	down
chr15	98160214	98160564	351	-1.24139	-0.803045	0.000490548	down
chr2	230814732	230814883	152	-1.44959	-1.64646	0.000492761	down
chr3	128547778	128547937	160	1.42633	-1.40247	0.000521196	up
chr9	128027189	128027535	347	-1.00233	0.428604	0.000523068	down
chr11	14237613	14237946	334	1.11961	0.109006	0.000523673	up
chr5	179811192	179811477	286	-1.12296	-0.587642	0.00053626	down
chr17	16988113	16988462	350	0.912678	0.576766	0.000550972	up
chr9	137449422	137449577	156	-0.99339	-0.903988	0.000564607	down
chr11	615836	616133	298	0.597101	2.00652	0.00056973	up
chr4	1330530	1330740	211	-1.4096	-1.0442	0.000570156	down
chr16	56977929	56978080	152	1.17393	-1.50628	0.000571259	up
chrX	9340233	9340408	176	-1.26344	-1.25449	0.000579501	down
chr13	40576425	40576704	280	-1.36283	-1.0331	0.000609062	down
chr7	104787770	104788064	295	1.17931	-1.38265	0.000610393	up
chr10	124035904	124036254	351	1.14808	0.39666	0.000616543	up
chr11	115222441	115222790	350	-1.17445	-0.619214	0.000616954	down
chr1	89957026	89957372	347	-1.2157	-0.334082	0.000617798	down
chr3	129526135	129526483	349	0.988658	-0.339267	0.000627926	up
chr2	105894762	105895000	239	-1.15353	-1.17259	0.000630292	down
chr19	41120938	41121286	349	-0.6175	2.58376	0.000631956	down
chr8	1667697	1668021	325	1.12314	-0.68921	0.000633271	up
chr3	30653251	30653444	194	-1.51109	-1.10305	0.000639512	down
chr15	90191040	90191387	348	1.16605	-0.240174	0.000641053	up
chr8	141278545	141278892	348	0.991034	-0.142609	0.000683979	up
chr1	236179813	236180059	247	1.18169	-1.3761	0.000687265	up
chr11	104897880	104898136	257	-1.27897	-0.821552	0.000690013	down
chr16	87265514	87265717	204	1.09482	-1.22568	0.000692758	up
chr6	35719130	35719333	204	-1.27321	-0.8563	0.000692838	down
chr19	45075297	45075647	351	0.958295	0.451868	0.00070257	up
chrX	136630888	136631229	342	-1.11292	-0.466055	0.000703956	down
chr11	93543643	93543844	202	-1.07823	-0.793804	0.000706182	down
chr2	143162111	143162266	156	-1.29806	-1.22172	0.000708922	down
chr7	28804263	28804508	246	-1.17017	-1.23353	0.000711891	down
chr14	66206596	66206869	274	1.16331	-1.24613	0.000714351	up
chr3	195550120	195550461	342	-0.687488	1.95965	0.000715638	down
chr12	31705629	31705887	259	-1.48278	-1.4801	0.000720198	down
chrX	136147644	136147856	213	-1.44242	-1.06566	0.000720689	down
chr2	98027064	98027412	349	1.1132	-0.485425	0.000726332	up
chr7	139526649	139526850	202	1.07618	-1.123	0.000730079	up
chr13	99417179	99417444	266	-1.12034	-0.335945	0.000730688	down
chr12	64688785	64688971	187	-1.30223	-1.11379	0.000759696	down
chr15	24773057	24773404	348	-1.14151	-0.896618	0.000772068	down
chr5	1982495	1982705	211	1.3741	-1.64432	0.000777836	up
chrX	19716356	19716583	228	-1.48549	-1.48186	0.000789517	down
chr3	172522218	172522566	349	-1.22833	-0.429711	0.000789634	down
chr6	158734362	158734563	202	1.50349	-1.6101	0.000789838	up
chr16	83744535	83744885	351	1.04914	-0.235675	0.000791667	up
chr10	35225197	35225547	351	-1.16989	-0.827792	0.000797111	down
chr19	10864814	10864987	174	-1.40937	-1.21602	0.000805026	down
chr16	66919939	66920184	246	1.04015	-1.08596	0.000809345	up
chr5	139482554	139482902	349	-0.69211	1.24199	0.000816425	down
chr9	98307281	98307486	206	1.20147	-1.2655	0.000825642	up
chr3	131361613	131361963	351	0.952612	0.1539	0.000826486	up
chr17	50148468	50148808	341	0.932252	0.522024	0.000835091	up
chr7	2529104	2529453	350	0.777979	0.91578	0.000836774	up
chr22	27223378	27223585	208	1.20983	-1.33488	0.00083973	up
chr2	136136603	136136770	168	-0.746484	1.69638	0.00086434	down
chr19	55678124	55678473	350	1.05184	-0.0769256	0.00087731	up
chr14	20879607	20879763	157	1.62439	-1.7869	0.000880601	up
chr4	38654962	38655185	224	-1.09244	-0.539765	0.000881024	down
chr20	45437281	45437440	160	-1.22113	-1.12808	0.00088235	down
chr6	36428990	36429197	208	-2.02609	-2.0016	0.000892401	down
chr11	46333447	46333623	177	-1.08946	-0.558657	0.000895324	down
chr19	55421316	55421666	351	-1.23266	-0.823717	0.000908917	down
chr3	134153785	134154111	327	-1.03916	-1.12851	0.000909205	down
chr19	11881301	11881483	183	-1.48845	-1.10599	0.000909734	down
chr17	79777587	79777788	202	-1.50045	-1.14339	0.000909979	down
chr7	139635594	139635842	249	-0.880628	0.504314	0.000921066	down
chr2	213119400	213119750	351	-1.10738	-0.729242	0.000923944	down
chr4	158722726	158722977	252	-1.24078	-0.97198	0.000933033	down
chr20	32062795	32063133	339	1.00375	-0.484219	0.000933667	up
chr6	160191446	160191689	244	-1.08451	-1.45883	0.000946861	down
chr1	25266667	25266819	153	-1.53338	-0.970081	0.000955141	down
chr12	123533657	123533861	205	-1.2258	-0.861025	0.000955545	down
chr16	81738829	81739177	349	1.07338	-0.516368	0.000957833	up
chr6	36099915	36100086	172	-1.38595	-1.00669	0.000967091	down
chr7	23289712	23290038	327	-1.29656	-0.820732	0.000969764	down
chr14	73765085	73765253	169	0.981079	-0.695038	0.000984103	up
chr19	51417539	51417855	317	0.995081	-0.0623826	0.000985165	up
chr17	18438794	18439086	293	-1.3778	-1.46038	0.000990556	down
chr9	37037205	37037511	307	0.809804	0.03941	0.000993636	up
chr1	248136821	248137166	346	-1.08081	-1.44607	0.00100164	down
chr1	214018877	214019216	340	-1.35199	-1.0708	0.00100186	down
chr18	48976132	48976349	218	-1.23225	-0.830639	0.00100247	down
chr3	10264231	10264415	185	-0.972221	-0.328388	0.00100463	down
chr6	137497938	137498212	275	-1.20884	-1.11688	0.00100554	down
chr4	64748289	64748574	286	-1.01411	-1.14162	0.00101814	down
chr15	85597239	85597444	206	-1.10294	-0.791348	0.00102111	down
chr17	55545829	55546178	350	1.01477	-1.20556	0.00102186	up
chr9	131268989	131269324	336	-0.648571	2.11698	0.00102587	down
chr11	62541051	62541319	269	0.806171	0.0309532	0.00104022	up
chr16	6407531	6407859	329	1.1326	-1.37884	0.00104034	up
chr22	22720871	22721220	350	1.03613	-0.263182	0.00104258	up
chr11	69298482	69298831	350	0.908887	-0.0321325	0.00104369	up
chr19	19817401	19817751	351	-1.55648	0.622825	0.00104662	down
chr2	3636904	3637203	300	1.0816	-0.70047	0.00104718	up
chr12	30886338	30886595	258	1.20255	-1.40066	0.00105048	up
chr2	120936022	120936223	202	1.11191	-1.11696	0.00107054	up
chr13	59189377	59189614	238	1.3123	-1.48798	0.00107647	up
chr3	108127270	108127619	350	-0.657602	0.983143	0.00108021	down
chr13	114143035	114143383	349	-0.541592	1.98135	0.00108308	down
chr20	62220554	62220746	193	-1.11836	-0.977987	0.00108673	down
chr8	43167013	43167362	350	-1.24037	-0.560861	0.00108863	down
chr6	13063607	13063771	165	1.35902	-1.59108	0.00110313	up
chr6	28863876	28864033	158	-1.03181	-0.60188	0.00110437	down
chr8	54367989	54368289	301	-1.10996	-1.32729	0.00110536	down
chr10	43339175	43339403	229	-1.095	-1.352	0.00112295	down
chr14	44912294	44912558	265	-1.05155	-1.1942	0.00112725	down
chr15	85281090	85281360	271	1.0589	-1.09641	0.00112933	up
chr7	100211509	100211671	163	-1.30947	-1.01711	0.00113042	down
chr7	101805083	101805332	250	-1.09837	-1.19667	0.00113075	down
chr20	2658368	2658653	286	-0.975352	-0.994903	0.00113501	down
chr1	228736216	228736497	282	-0.996448	-0.55434	0.00114163	down
chr5	135902106	135902275	170	1.20313	-1.47806	0.00114335	up
chr6	142331117	142331467	351	-1.48852	-1.01483	0.00114445	down
chr13	34942588	34942812	225	-1.13002	-0.622358	0.00114625	down
chr18	57837893	57838242	350	1.04233	-0.680906	0.00115441	up
chr2	132837858	132838151	294	1.10702	-1.08037	0.0011563	up
chr15	90192078	90192428	351	0.82007	0.0546369	0.0011671	up
chr10	88814195	88814390	196	-1.60944	-1.9029	0.00116835	down
chr22	40938873	40939036	164	1.50932	-1.74343	0.00118795	up
chr2	28410711	28410865	155	-1.20096	-0.676357	0.00118803	down
chrX	48713963	48714166	204	-1.11239	-0.594968	0.00118885	down
chr1	157806737	157807084	348	1.0077	-0.079737	0.00120375	up
chr10	5896254	5896474	221	-1.09407	-1.30884	0.00120953	down
chr4	33606619	33606835	217	-1.06046	-1.273	0.00120992	down
chr2	43131026	43131264	239	-0.64252	1.23227	0.00121074	down
chr6	28606701	28607042	342	-1.05678	-1.16001	0.00123129	down
chr11	72738173	72738519	347	0.980471	-0.068765	0.00124742	up
chr12	13256726	13256933	208	-0.968412	-1.32825	0.00125458	down
chr15	34555256	34555408	153	-2.24235	-1.52129	0.00126211	down
chr1	156154302	156154651	350	0.990511	-0.19248	0.00126597	up
chr14	103058173	103058328	156	-1.02301	-1.25309	0.00127701	down
chr17	75404776	75404931	156	-1.0691	-0.498932	0.00128133	down
chr5	56148479	56148827	349	-1.41592	0.0384703	0.00128598	down
chr15	81914478	81914659	182	1.20254	-1.51793	0.00129696	up
chr7	72648714	72648869	156	-1.42892	-1.41575	0.00129926	down
chr6	73394583	73394933	351	1.10406	0.189774	0.00129976	up
chr13	100522013	100522169	157	-1.20666	-1.24935	0.00130507	down
chr6	52399765	52400110	346	-0.92965	-0.385139	0.0013186	down
chr5	156922486	156922810	325	-1.22509	-1.09157	0.00132696	down
chr4	102639622	102639966	345	-1.39193	-0.946323	0.00132788	down
chr9	31335861	31336198	338	-1.10751	-0.748091	0.00132899	down
chr7	44074037	44074387	351	0.902917	0.799347	0.00132939	up
chr4	153755208	153755543	336	-1.04341	-0.560346	0.00134269	down
chr6	196156	196318	163	-1.31055	-1.0416	0.00134515	down
chr7	159145232	159145443	212	-1.04811	-1.04249	0.00134677	down
chr10	80468037	80468383	347	-1.03994	1.00654	0.00135017	down
chr14	21510783	21511013	231	-0.983678	-0.468335	0.00135044	down
chr15	70319505	70319847	343	1.08503	-0.630088	0.00135892	up
chr15	65610667	65610868	202	-1.10288	-0.63593	0.00136274	down
chr11	128544571	128544763	193	-1.15468	-0.945655	0.00136392	down
chr18	47025035	47025191	157	1.39659	-0.03423	0.00136633	up
chr20	59385284	59385475	192	-0.910892	-0.67632	0.00137019	down
chr10	12594458	12594621	164	-1.07987	-0.425001	0.00138202	down
chr3	141255828	141256037	210	-0.986943	-0.709214	0.00139085	down
chr8	125434629	125434979	351	0.838811	0.030454	0.00139412	up
chr17	64534193	64534515	323	-1.11839	-1.34941	0.0013951	down
chr20	2451989	2452187	199	-1.05034	-1.30083	0.00140156	down
chr7	63430303	63430500	198	1.43907	-1.54391	0.00141393	up
chr11	72738890	72739237	348	0.857613	-0.0121343	0.00141635	up
chr20	37008371	37008707	337	-1.03123	-0.595673	0.00141673	down
chr4	163143380	163143595	216	-1.11574	-1.43513	0.00142412	down
chr8	29080185	29080351	167	1.3984	-1.62758	0.00143802	up
chr3	52225562	52225908	347	1.06859	0.202204	0.00143927	up
chr2	47072815	47073164	350	1.08293	-0.174291	0.00143966	up
chr20	3077690	3077850	161	-1.14226	-0.877766	0.00144734	down
chr13	30662599	30662928	330	1.0648	-0.361665	0.00145014	up
chr19	43470274	43470624	351	-1.23926	-0.47412	0.00145402	down
chr22	46420184	46420505	322	1.2461	-0.437652	0.00145816	up
chr17	42379404	42379603	200	-1.14669	-1.0684	0.00145827	down
chr9	126326590	126326919	330	-1.20252	-0.68505	0.0014695	down
chr1	247326723	247327027	305	-1.34121	-0.946421	0.00147579	down
chr16	67052618	67052771	154	-1.13069	-0.933322	0.00147681	down
chr11	73252974	73253141	168	-1.03619	-0.996413	0.00148854	down
chr6	109606377	109606718	342	-0.96638	-0.402782	0.00149037	down
chr5	135036397	135036742	346	1.02696	-0.749781	0.00149391	up
chr18	48896842	48897191	350	1.08127	0.351722	0.00150408	up
chrX	54777400	54777550	151	-1.23816	-1.51272	0.00150673	down
chr4	165255966	165256315	350	-1.066	-0.613667	0.00150976	down
chr14	92934512	92934734	223	1.02369	-0.796478	0.001513	up
chr3	187027179	187027484	306	-0.888604	-0.0658451	0.00151712	down
chrX	9456383	9456552	170	-1.03668	-0.368511	0.00152258	down
chr10	22325906	22326082	177	-1.03747	-0.607126	0.00152733	down
chr1	234730873	234731050	178	-1.09842	-0.593934	0.00153084	down
chr17	57256863	57257106	244	-1.21677	-0.80118	0.00153198	down
chr11	6315861	6316070	210	-1.00326	-0.981774	0.00154359	down
chr12	110742560	110742759	200	-0.865192	0.399415	0.00154373	down
chr22	22746119	22746330	212	1.07584	-0.892588	0.00155567	up
chr15	64717731	64718081	351	-1.151	-1.08007	0.00156083	down
chr2	219560699	219560869	171	-1.07559	-1.22747	0.00156887	down
chr2	11492	11841	350	1.013	-0.139638	0.00157636	up
chr19	50344798	50345148	351	1.00602	-0.414069	0.00157915	up
chr16	68470521	68470871	351	0.752266	0.317543	0.00158147	up
chr7	38434119	38434281	163	-1.36541	-1.20828	0.00158557	down
chr17	35177490	35177840	351	-0.769028	0.29818	0.0015903	down
chr11	128508894	128509055	162	-1.31377	-0.957684	0.00159585	down
chr15	75069540	75069888	349	0.999796	-0.425657	0.00160273	up
chr11	88415078	88415427	350	-1.14081	-0.579335	0.00160276	down
chr9	94861664	94861819	156	-0.975721	-1.08522	0.00160971	down
chr8	85521998	85522214	217	1.35494	-1.52995	0.00161768	up
chr17	18493182	18493356	175	-1.91577	-0.934299	0.0016184	down
chr5	22971135	22971305	171	0.987565	-1.40658	0.00162371	up
chr9	129894208	129894453	246	-1.25948	-0.526172	0.00162874	down
chr3	10292874	10293224	351	0.961574	-0.408209	0.0016555	up
chr12	68189829	68190167	339	-1.29615	-0.87282	0.0016578	down
chr2	184679438	184679686	249	-0.937106	-0.977329	0.00166174	down
chr9	89815869	89816216	348	0.973714	-0.486854	0.0016636	up
chr2	437824	437991	168	-0.994321	-0.306866	0.00167343	down
chr3	105752806	105753047	242	-0.780847	1.16078	0.00168445	down
chr18	24877111	24877442	332	1.13982	-1.24014	0.00168985	up
chr10	87504295	87504469	175	-1.11478	-0.995899	0.00169274	down
chr18	5167865	5168212	348	-1.11524	-0.786648	0.00169395	down
chr1	33099749	33099910	162	-0.720808	0.846601	0.00171599	down
chr19	46661174	46661523	350	0.366708	3.48269	0.00171714	up
chr2	35040480	35040719	240	-0.970838	-1.34502	0.00172808	down
chr1	20522342	20522686	345	-1.17707	-1.03441	0.00173941	down
chr3	13110642	13110991	350	0.790229	0.381016	0.00174428	up
chr14	62769407	62769586	180	-1.16648	-1.70755	0.00174893	down
chr7	50739725	50739915	191	-1.12252	-1.11082	0.00175494	down
chr13	30346459	30346805	347	-0.803797	0.883483	0.00175612	down
chr12	6434606	6434789	184	-1.06716	-1.29406	0.00176645	down
chr3	4474812	4475162	351	0.88512	-0.587758	0.00177338	up
chr12	22881021	22881287	267	-0.991116	-1.26013	0.00177647	down
chr6	139164093	139164301	209	-0.925554	-0.669605	0.00178154	down
chr6	28884568	28884916	349	-0.670673	1.77748	0.0018018	down
chr14	68741841	68742191	351	1.0046	-0.325618	0.00180513	up
chr8	61023899	61024143	245	-1.13661	-1.0989	0.00180673	down
chr15	90191878	90192043	166	0.716065	0.175031	0.00182013	up
chrX	44343956	44344128	173	-1.39199	-0.840532	0.00182739	down
chr5	67209524	67209708	185	-1.30255	-1.39786	0.0018317	down
chr17	18487743	18487898	156	-1.38966	-1.00623	0.00183508	down
chr1	25330063	25330410	348	-1.71632	-0.931532	0.00183533	down
chr7	21945546	21945724	179	0.806327	0.40422	0.00184896	up
chr20	63010095	63010296	202	-0.959762	-1.00042	0.00185102	down
chr17	35047031	35047211	181	-1.36632	-0.897858	0.00185604	down
chr3	42012870	42013203	334	0.703662	0.677806	0.00185978	up
chr2	10745573	10745923	351	0.913231	-0.414395	0.00185997	up
chr11	73189311	73189653	343	1.10504	-0.241524	0.00186398	up
chr7	133820887	133821061	175	1.35513	-1.71963	0.00186456	up
chr3	177944571	177944741	171	-1.84567	-1.16612	0.00186475	down
chr6	53180013	53180201	189	-1.06628	-1.11399	0.00186517	down
chr22	19597780	19597966	187	-1.2306	-0.473913	0.00186631	down
chr2	241709229	241709463	235	0.978184	-1.27865	0.00187903	up
chr17	3914291	3914636	346	0.867156	0.26197	0.0018856	up
chr3	193841979	193842325	347	0.969236	-0.48857	0.00189484	up
chr16	49713395	49713566	172	1.10551	-1.16442	0.00189939	up
chr15	43270708	43271051	344	0.948978	-0.392959	0.00189986	up
chr1	31927238	31927580	343	-1.25741	-0.956375	0.00190194	down
chrX	48631791	48632016	226	-1.18205	-1.22078	0.00190572	down
chr14	105761918	105762121	204	1.19945	-0.650401	0.00190621	up
chr12	27878334	27878517	184	-1.33592	-1.79622	0.00193286	down
chr13	99051785	99052076	292	-1.05862	-0.397886	0.00194202	down
chr10	127878580	127878784	205	1.3042	-1.4041	0.00194306	up
chr22	22410174	22410524	351	0.827756	-0.541737	0.00194823	up
chr10	132447676	132448015	340	-0.534342	1.73699	0.00194986	down
chr10	79938866	79939216	351	0.86656	0.270427	0.00195105	up
chr18	13799441	13799779	339	0.910884	-1.14483	0.00195174	up
chr1	202192850	202193190	341	0.830169	-0.249888	0.00195467	up
chr12	59596524	59596874	351	-0.433212	2.41071	0.00195625	down
chr17	74532162	74532512	351	0.879026	-0.142993	0.00196096	up
chr12	51307735	51307996	262	-1.16409	-1.15387	0.00196475	down
chr13	112926121	112926299	179	1.06579	-1.29272	0.00196801	up
chr2	101987482	101987683	202	-1.35387	-0.972913	0.00196977	down
chr1	149229819	149229971	153	-1.05358	-1.21588	0.00196978	down
chr11	125626641	125626795	155	-1.20485	-1.24009	0.00197367	down
chr1	64527240	64527406	167	-1.23909	-1.21414	0.00197949	down
chr22	40332362	40332706	345	-1.25475	-0.447211	0.00198343	down
chr1	167155182	167155487	306	1.27986	-1.53726	0.00199205	up
chr17	8189309	8189477	169	-0.880902	-0.52168	0.00200394	down
chr9	38096253	38096596	344	1.00002	-0.921784	0.00201004	up
chr2	47724298	47724648	351	1.06622	-0.0881071	0.0020109	up
chr19	9857907	9858062	156	-1.00943	-0.520918	0.00201121	down
chrX	40794068	40794418	351	-1.28845	-0.974887	0.00201179	down
chr9	74691096	74691428	333	1.30349	-1.5704	0.00201434	up
chr7	129906686	129907036	351	-1.07921	-0.421273	0.00202732	down
chr12	109828139	109828489	351	1.10184	-0.251452	0.00202867	up
chr10	31603222	31603443	222	-0.897443	-0.672567	0.00203528	down
chr7	44046637	44046986	350	1.02348	0.588982	0.00203961	up
chr22	36435701	36436048	348	-0.760825	1.024	0.00204176	down
chr3	195150348	195150698	351	0.864723	-0.116232	0.00204513	up
chr12	3008393	3008675	283	1.02838	-0.909418	0.00204712	up
chr5	152151059	152151407	349	0.975326	-0.996716	0.0020535	up
chr3	158110537	158110693	157	-0.874779	-0.701674	0.00205573	down
chr16	29339297	29339647	351	0.898994	-0.0267301	0.00207456	up
chr4	184969081	184969280	200	-1.03093	-1.14225	0.00208001	down
chr3	53748813	53749162	350	0.951349	-0.544403	0.00208536	up
chr1	85240316	85240606	291	-1.18243	-1.21213	0.00208766	down
chr22	41936265	41936615	351	0.993098	0.184931	0.00209255	up
chr18	62584826	62585120	295	-0.93146	-0.846951	0.00210346	down
chr4	40577067	40577417	351	0.881222	-0.227553	0.00210442	up
chr2	216082112	216082272	161	-1.16236	-0.927542	0.00210789	down
chr6	170087086	170087240	155	1.03955	-1.25256	0.00210923	up
chr1	92785073	92785575	503	0.843491	1.21555	0.00211231	up
chr10	102646304	102646564	261	0.561802	1.03136	0.00211302	up
chr2	240713865	240714212	348	0.989678	-0.674044	0.00211539	up
chr12	9951431	9951604	174	-0.977853	-0.787004	0.00211846	down
chr10	98676413	98676657	245	1.10695	-1.45386	0.00211983	up
chr1	72283674	72284005	332	0.77228	-0.230449	0.00212904	up
chr1	155967759	155967959	201	-1.20594	-1.24149	0.00213785	down
chr8	4987629	4987884	256	1.24696	-1.52841	0.00214067	up
chr8	100900807	100901066	260	-0.989139	-1.45144	0.00215343	down
chr16	82133812	82134160	349	-1.08209	-0.952709	0.00215375	down
chr9	21154006	21154252	247	-1.15668	-1.21397	0.00216502	down
chr22	45341477	45341816	340	-0.896168	0.221376	0.00216677	down
chr19	41121382	41121553	172	-0.682026	1.0913	0.00216802	down
chr1	75985272	75985518	247	1.00114	-1.25866	0.00217303	up
chr2	215622885	215623168	284	1.03816	-1.42455	0.00217888	up
chr2	75416919	75417240	322	-1.11171	-0.63219	0.00218983	down
chr15	40064261	40064609	349	-0.923677	-0.759807	0.00220496	down
chrX	9339921	9340202	282	-1.27956	-0.52858	0.0022077	down
chr16	58176961	58177278	318	-0.973808	-0.189985	0.00220778	down
chr17	57939713	57940061	349	0.869921	-0.504732	0.00220784	up
chr11	112024533	112024684	152	-0.936487	-0.748611	0.00220872	down
chr9	99092914	99093263	350	-0.92579	-0.827863	0.00222133	down
chr15	79086941	79087227	287	0.951848	-0.893576	0.00222406	up
chr12	121713492	121713745	254	-0.985175	-1.30457	0.00222697	down
chr4	110139822	110140170	349	0.979888	-1.31323	0.00223059	up
chr22	44280334	44280535	202	1.01883	-1.20892	0.00224935	up
chr5	177309640	177309988	349	0.663876	0.242283	0.00224952	up
chr11	5659097	5659364	268	-1.18554	-1.53216	0.00225775	down
chr6	41723506	41723856	351	0.974319	0.293196	0.00225837	up
chr3	12999388	12999735	348	1.07948	0.0636327	0.00228184	up
chr1	43969498	43969664	167	-1.03098	-0.811861	0.0022843	down
chr9	77982698	77982885	188	-1.38483	-1.38922	0.00230621	down
chr14	99936731	99937071	341	1.00731	-0.678636	0.00231052	up
chr8	143553419	143553769	351	1.06989	0.949467	0.00231659	up
chr9	91223059	91223346	288	1.00534	-1.32367	0.00232264	up
chr11	12192816	12193165	350	-1.02872	0.301017	0.00232529	down
chr16	54929110	54929444	335	0.538652	1.65387	0.0023306	up
chr20	21303963	21304159	197	-1.09893	-0.574178	0.00233801	down
chr19	34997196	34997545	350	-1.10256	0.0264824	0.00234571	down
chrX	78073316	78073466	151	-1.4302	-1.16714	0.00234777	down
chr8	125514576	125514762	187	-1.08067	-0.91026	0.00235185	down
chr2	173997311	173997660	350	0.940209	-0.537608	0.00235312	up
chr2	230886168	230886357	190	1.20313	-1.48363	0.00235357	up
chr9	133000082	133000326	245	-1.15815	-1.44489	0.00235593	down
chr3	48898142	48898327	186	-1.0103	-0.6871	0.00235661	down
chr19	40812118	40812370	253	-1.01975	-0.689071	0.00236604	down
chr1	25266823	25267038	216	-0.999932	-0.530927	0.00236668	down
chr19	4617369	4617616	248	-1.08793	-1.38946	0.00237183	down
chr22	36166803	36167127	325	-1.1831	-0.632824	0.00238113	down
chr3	9404720	9405020	301	-1.36355	-1.2681	0.00238257	down
chr12	26274676	26275026	351	0.89705	-0.149919	0.00238432	up
chr22	42397344	42397694	351	0.931695	-0.369635	0.00238527	up
chr3	140922716	140922996	281	-1.10202	-1.26493	0.00238569	down
chr2	38835989	38836339	351	1.03332	-0.662792	0.0023868	up
chr3	141937868	141938070	203	1.19313	-1.49416	0.00238703	up
chr15	72671174	72671374	201	-1.04433	-1.01485	0.00238765	down
chr5	111252947	111253211	265	-1.26103	-0.968628	0.00239512	down
chr2	23452862	23453063	202	-1.08598	-0.950169	0.00240021	down
chrX	55451788	55451940	153	-1.09	-0.914762	0.00240101	down
chr13	60765749	60765980	232	1.6554	-1.96249	0.00240302	up
chr9	33141415	33141695	281	-0.964406	0.13539	0.00240361	down
chr3	194104326	194104673	348	1.11089	-0.198738	0.00242093	up
chr6	15901680	15902028	349	1.02001	-0.374031	0.00242685	up
chr8	11201032	11201305	274	-0.938413	-0.110934	0.00242778	down
chr17	19875841	19876082	242	-1.05861	-1.05338	0.00243654	down
chr2	218927515	218927802	288	-1.03257	-1.41048	0.00244291	down
chr12	103373385	103373546	162	-1.25008	-1.39614	0.00246149	down
chr12	1204642	1204829	188	-1.21152	-0.957621	0.00246549	down
chr10	5840960	5841303	344	0.982608	-0.554632	0.00247216	up
chr7	31372636	31372947	312	1.04215	-1.28879	0.00247937	up
chr5	40675836	40676179	344	-0.756635	0.382796	0.0024812	down
chrX	103464012	103464179	168	-1.27258	-1.30287	0.00248346	down
chr22	49976865	49977026	162	-1.10174	-1.42952	0.00248494	down
chr19	11137871	11138220	350	-0.81648	-0.338246	0.00248711	down
chr10	22655089	22655276	188	-0.973251	-0.305157	0.00249271	down
chr19	1438574	1438926	353	-0.873691	-0.278371	0.00249663	down
chr1	168145646	168145822	177	-0.977534	-1.06282	0.00250131	down
chr17	64661779	64661945	167	-1.05575	-0.581541	0.00250803	down
chr1	40160883	40161069	187	-1.13779	-0.881698	0.00250902	down
chr17	2254009	2254302	294	-1.23933	-1.08386	0.00251182	down
chr8	129170336	129170652	317	0.998042	-1.13877	0.0025218	up
chr15	101333978	101334245	268	-1.20092	-0.88664	0.00252563	down
chr11	48032016	48032366	351	0.964374	-0.31478	0.00252707	up
chrX	3842912	3843083	172	-1.47585	-0.991569	0.00253762	down
chr19	53824278	53824627	350	0.935931	-0.643899	0.00254766	up
chr10	11088548	11088733	186	-1.0471	-1.1261	0.00255467	down
chr12	20364534	20364855	322	1.19191	-1.51879	0.00255709	up
chr18	10076584	10076932	349	0.893519	-0.865312	0.00256266	up
chr8	127590355	127590516	162	1.1204	-1.47941	0.00257049	up
chr1	168443940	168444233	294	-0.907861	-0.072854	0.00257249	down
chr14	104665578	104665738	161	-0.855041	-0.401456	0.00257962	down
chr17	2303274	2303443	170	-0.977977	-0.33973	0.00258201	down
chr3	52770408	52770575	168	-1.08094	-1.29799	0.00258264	down
chr6	156015394	156015740	347	1.10168	-1.41616	0.00258679	up
chr9	123749934	123750211	278	-1.04904	-1.17089	0.00258925	down
chr3	125002374	125002692	319	-0.871745	0.310307	0.00258928	down
chr17	64326671	64327001	331	0.888939	-0.569141	0.002595	up
chr4	74932857	74933201	345	0.99787	-0.464889	0.00260206	up
chr2	3529687	3530030	344	1.11788	-0.852606	0.0026076	up
chr2	134670191	134670341	151	-0.781768	0.624587	0.00260881	down
chr20	6030838	6031039	202	-1.52726	-0.850624	0.00261067	down
chr18	46431300	46431536	237	0.907397	-1.16203	0.0026144	up
chr9	128412399	128412746	348	-0.87924	-0.838823	0.00261848	down
chr14	92748250	92748421	172	-1.05992	-0.814188	0.00262138	down
chr3	196207743	196208007	265	-1.13255	-0.798371	0.00262212	down
chr5	1013575	1013873	299	0.963814	-0.600435	0.00262367	up
chr8	142188368	142188587	220	1.07937	-0.443188	0.0026388	up
chr16	3576461	3576614	154	-0.938181	-0.986841	0.00264252	down
chr2	2913656	2913999	344	1.00396	-1.22905	0.0026442	up
chr2	111483430	111483597	168	-1.09662	-0.890316	0.00265477	down
chr17	46259975	46260285	311	0.874313	0.165812	0.0026579	up
chr6	190648	190899	252	-1.16194	-1.3076	0.00266212	down
chr12	12502804	12503116	313	-0.964551	-0.842571	0.00267665	down
chr16	84116283	84116589	307	-0.592321	1.31978	0.00267721	down
chr21	33948373	33948989	617	-0.63888	2.03342	0.00268315	down
chr19	57888558	57888717	160	-1.07029	-0.76461	0.00269462	down
chr8	128390053	128390572	520	-1.20263	-0.588622	0.00269832	down
chr3	177139360	177139523	164	-1.25362	-1.25947	0.00269887	down
chrX	64976767	64976935	169	-1.43325	-1.48649	0.00269896	down
chr10	71756888	71757238	351	-0.993607	1.28469	0.00270205	down
chr11	128506978	128507180	203	-1.08797	-0.973284	0.00271375	down
chr7	98840157	98840473	317	0.87252	-0.894309	0.00271397	up
chr12	92666467	92666654	188	1.14611	-1.65633	0.00271665	up
chr1	235313391	235313542	152	-1.68791	-1.05113	0.00272709	down
chrX	131734718	131735013	296	-1.83971	-1.31454	0.00272904	down
chr3	124661471	124661676	206	1.14316	-1.46828	0.00272953	up
chr20	33444680	33444849	170	-1.12263	-0.811264	0.00273383	down
chr11	59102342	59102688	347	0.775616	0.0386526	0.00273535	up
chr1	32321781	32322116	336	-0.868591	-0.106101	0.00273634	down
chr13	113646481	113646675	195	-1.01464	-1.28847	0.00273736	down
chr5	35797078	35797263	186	-1.26695	-0.555606	0.00273841	down
chr6	107658050	107658399	350	0.791178	0.188215	0.00273983	up
chr1	204556638	204556975	338	-1.08811	-0.590684	0.00274453	down
chr14	95495583	95495922	340	0.843677	-0.253326	0.00274757	up
chr6	118719911	118720063	153	-1.37747	-1.32778	0.00275982	down
chr2	29251515	29251724	210	0.925741	-0.923425	0.00276557	up
chr11	45933262	45933612	351	0.972274	-0.343528	0.00278079	up
chr7	74026845	74027192	348	0.790859	-0.286409	0.00278299	up
chrX	78643917	78644253	337	-1.35889	-1.28365	0.00278401	down
chr3	152268554	152268942	389	-0.532511	1.67577	0.00278473	down
chr1	160712130	160712345	216	-0.683023	0.9893	0.00278714	down
chr18	629471	629636	166	1.0458	-1.46721	0.00278926	up
chr16	29620718	29620879	162	-1.40905	-1.70077	0.00279262	down
chr22	30884667	30884922	256	0.922084	-0.875451	0.00280952	up
chr20	5750186	5750700	515	-1.33154	-1.03015	0.00281135	down
chr5	78534183	78534343	161	1.03315	-1.1605	0.0028165	up
chr22	17910637	17910919	283	0.967892	-1.25944	0.00281753	up
chr6	42404461	42404803	343	-1.06881	-1.02772	0.00282307	down
chr10	1654276	1654484	209	0.997243	-1.23476	0.00282462	up
chr6	26555181	26555397	217	-1.47929	-0.773281	0.00282921	down
chr10	27099897	27100060	164	-0.813744	-0.0705236	0.00283438	down
chr7	141551654	141551886	233	-1.00343	-0.741392	0.00283455	down
chr22	29623894	29624088	195	-1.04594	-0.76652	0.00285164	down
chr10	29609694	29610040	347	-1.10556	-1.29531	0.00285741	down
chr17	45715189	45715530	342	0.968541	-0.856221	0.00285942	up
chr2	30447810	30448145	336	-0.836994	0.0853828	0.00285976	down
chr3	66267030	66267380	351	1.02086	-0.802871	0.00286963	up
chr11	102305985	102306208	224	-0.946212	-0.897053	0.00288481	down
chr9	95515865	95516173	309	-0.836788	-0.617968	0.00288601	down
chr6	40399112	40399397	286	-0.919016	-1.15697	0.00289262	down
chr11	19591933	19592103	171	1.18354	-1.63146	0.00289356	up
chr3	194047257	194047602	346	0.962568	-0.842838	0.00289999	up
chr15	34039262	34039469	208	-1.29595	-1.00997	0.00292119	down
chr20	50386225	50386574	350	-0.749663	1.517	0.00292129	down
chr7	12170448	12170797	350	-1.16014	-0.786315	0.00292403	down
chr8	11634613	11634896	284	0.901966	-0.999068	0.00292537	up
chr1	220655555	220655882	328	1.04679	-1.26655	0.00293891	up
chr22	35352584	35352912	329	0.824385	0.432237	0.00293943	up
chr4	74308216	74308509	294	-1.83291	-0.323744	0.00294046	down
chr14	92585977	92586128	152	-1.09418	-0.868202	0.00294377	down
chr16	6156297	6156485	189	1.27473	-1.73952	0.00295041	up
chr10	17241721	17241876	156	-0.969592	-1.23898	0.00295842	down
chr13	38751415	38751581	167	-1.30953	-1.77972	0.00296088	down
chr13	109570319	109570666	348	-0.994326	-0.670273	0.00297099	down
chr6	114022173	114022448	276	1.07359	-1.63894	0.00297578	up
chr5	150393934	150394135	202	0.857888	-0.828428	0.00298714	up
chr14	70717510	70717695	186	0.864484	-1.25171	0.00299104	up
chr16	56932890	56933240	351	0.734941	0.137189	0.00299147	up
chr15	79897493	79897644	152	-0.872222	-0.292063	0.00300908	down
chr1	147528319	147528512	194	-1.12544	-0.739483	0.00301379	down
chr3	182911689	182912039	351	-0.939766	-1.182	0.00304529	down
chr8	68972602	68972765	164	-1.41795	-1.80098	0.00304675	down
chr19	11324183	11324507	325	0.766358	-0.0279628	0.00304924	up
chr14	106225208	106225438	231	1.17171	-1.41958	0.00305929	up
chr10	5292020	5292221	202	-0.868051	-0.129384	0.00306364	down
chr1	56095428	56095647	220	1.1169	-1.44314	0.00306391	up
chr1	218539525	218539726	202	1.09631	-1.45288	0.00306561	up
chr13	112995483	112995686	204	0.998503	-0.779691	0.00307593	up
chr5	68964715	68965036	322	0.972193	-0.824386	0.00308471	up
chr5	112707889	112708092	204	-0.898335	-0.372579	0.00308654	down
chr2	137602920	137603121	202	1.18348	-1.63263	0.00308674	up
chr21	38788127	38788293	167	1.11931	-1.56095	0.00309144	up
chr13	23384157	23384487	331	1.17691	-0.652532	0.0030971	up
chr9	73154214	73154381	168	-1.12154	-0.791351	0.00311034	down
chr10	124217127	124217319	193	-1.08007	-1.49437	0.00311596	down
chr8	128537732	128538080	349	-0.935543	-0.368272	0.00313388	down
chr1	172818918	172819256	339	0.806486	0.393403	0.00313507	up
chr2	88751788	88752135	348	-1.64231	-0.811563	0.00314565	down
chr2	148528214	148528555	342	-0.861102	0.0184905	0.00314806	down
chr1	222644723	222644973	251	-0.828925	0.324159	0.00315243	down
chr1	25290063	25290274	212	-1.26008	-1.07736	0.00315481	down
chr1	149740356	149740631	276	-1.14918	-1.06523	0.00315614	down
chr2	143177185	143177406	222	-1.27116	-1.25861	0.00315906	down
chr1	117093963	117094280	318	-1.10758	-1.02108	0.00316192	down
chr7	158803251	158803453	203	-1.13221	-1.14057	0.00316268	down
chr2	174675745	174675948	204	-1.09751	-0.881544	0.00316336	down
chr9	115194791	115195026	236	1.15173	-1.56298	0.00316437	up
chr2	87507659	87507874	216	-0.775899	0.614552	0.00316636	down
chr6	90375719	90376036	318	0.937879	-0.213525	0.00316718	up
chr19	9584031	9584250	220	-1.06362	-1.01848	0.00316905	down
chr10	43304705	43305051	347	-1.21788	-0.864227	0.00316913	down
chr7	128735470	128735815	346	0.908705	-0.992313	0.00317238	up
chr6	31772373	31772637	265	-1.14747	-0.956604	0.0031778	down
chr10	71233425	71233646	222	0.936249	-1.22784	0.00318104	up
chr1	175225454	175225802	349	0.880536	-0.627861	0.00318377	up
chr2	114684460	114684629	170	-1.3662	-1.40296	0.0031873	down
chr1	148373193	148373378	186	-1.13468	-1.25267	0.00319784	down
chr2	40072529	40072728	200	0.897671	-1.16917	0.00320166	up
chr12	52163889	52164236	348	0.762558	-0.355174	0.00320235	up
chr8	93667003	93667247	245	0.97508	-1.24767	0.00320948	up
chr1	32972872	32973217	346	-0.920238	-0.952173	0.00321151	down
chr3	145879535	145879727	193	1.21628	-1.49195	0.00321726	up
chr11	7020728	7020905	178	-1.0214	-1.48762	0.0032199	down
chr6	133408604	133408812	209	1.8146	-2.00957	0.0032205	up
chr19	48837100	48837448	349	-0.831344	-0.0408577	0.00323102	down
chr6	13302809	13303159	351	0.931123	0.263261	0.00323707	up
chr17	50950699	50951049	351	0.901529	-0.407826	0.00323898	up
chr10	87706762	87707081	320	-0.891886	-1.28258	0.00324493	down
chr17	60577169	60577518	350	-1.0851	-1.02086	0.0032454	down
chr8	41631104	41631313	210	1.10374	-1.31837	0.00325024	up
chr1	38474764	38475114	351	1.06507	-0.373059	0.00325271	up
chr2	48577977	48578199	223	-1.11485	-1.52934	0.00326257	down
chr7	137026618	137026968	351	-1.10745	-1.40211	0.00326443	down
chr2	55133371	55133554	184	-0.993064	-1.23087	0.00326446	down
chr2	203740788	203740989	202	-1.18111	-0.604897	0.00327829	down
chr5	35673047	35673394	348	-1.00368	-0.509163	0.00328244	down
chr12	116336695	116337045	351	0.89846	-0.125319	0.00328395	up
chr9	15553608	15553771	164	-1.10887	-1.05852	0.00329311	down
chr18	79379334	79379500	167	-1.10145	-1.06084	0.00330902	down
chr10	71767168	71767444	277	0.831693	-0.336356	0.00331376	up
chr9	4596326	4596595	270	-1.18761	-0.219427	0.00331783	down
chr14	98592703	98593010	308	0.805668	-1.042	0.00331857	up
chr16	14436368	14436892	525	-1.08008	-1.07817	0.00332161	down
chr15	31484016	31484314	299	-1.06977	-0.691982	0.003322	down
chr11	66317824	66318171	348	-0.598719	1.3534	0.00332535	down
chr17	42305942	42306226	285	-0.958547	-0.484789	0.00332575	down
chrX	71107830	71107989	160	-1.01014	-0.847512	0.00332724	down
chr19	50415679	50416028	350	0.950816	-0.0701619	0.00333027	up
chr12	12714264	12714432	169	-0.83652	-0.0866804	0.00333075	down
chr2	101696758	101696917	160	-0.974039	-0.937638	0.00333582	down
chr5	176994665	176995015	351	0.979337	-0.781893	0.00333826	up
chr22	37633519	37633868	350	0.721767	0.756137	0.00334483	up
chr6	106973742	106974056	315	0.961902	-0.766647	0.00334922	up
chr7	17142220	17142502	283	-0.975756	-1.11868	0.00335059	down
chr6	27502665	27502866	202	-0.913695	-0.594312	0.00336285	down
chr11	68036954	68037299	346	0.764846	0.00866493	0.00336412	up
chr5	126450100	126450296	197	-0.741465	0.488058	0.00336493	down
chr22	46025387	46025592	206	1.02437	-1.35336	0.00336919	up
chr17	76643588	76643928	341	-1.15677	-0.184744	0.00337107	down
chr7	158847646	158847833	188	-1.02683	-1.10331	0.0033843	down
chr15	90620822	90621015	194	-1.11712	-1.28577	0.00338706	down
chr13	44191903	44192198	296	-1.30252	-0.269888	0.00339494	down
chr17	73317199	73317363	165	0.873807	-1.12081	0.00339692	up
chr1	56921548	56921787	240	1.13094	-1.4292	0.00339835	up
chr6	89117265	89117477	213	-0.877264	-0.743068	0.00340386	down
chr2	8597045	8597252	208	1.05933	-1.00375	0.0034055	up
chr4	112302420	112302630	211	-1.14399	-0.933355	0.00341073	down
chr8	18957361	18957531	171	-0.793645	0.145812	0.0034127	down
chr11	96199558	96199902	345	-1.59405	-1.19099	0.00341585	down
chr1	90561506	90561708	203	1.431	-1.72931	0.00343299	up
chr3	45596328	45596678	351	0.763548	-0.178414	0.00343325	up
chr15	66921347	66921691	345	0.868185	-1.00961	0.00343351	up
chr1	26289130	26289479	350	0.679323	0.781411	0.00344527	up
chr6	6002031	6002192	162	-0.979652	-1.18766	0.00345076	down
chr14	64971858	64972014	157	-1.09222	-0.847958	0.00345462	down
chr15	100330613	100330960	348	-0.787205	0.373984	0.00346701	down
chr17	65712779	65712979	201	-1.112	-1.4878	0.00348197	down
chr15	88504794	88504948	155	1.5537	-1.93471	0.00348271	up
chr14	65216945	65217239	295	0.954723	-1.23426	0.00348775	up
chr2	171141348	171141679	332	-1.0406	-1.09056	0.00350411	down
chr20	47215477	47215705	229	-1.09121	-1.41368	0.00351152	down
chr6	52664167	52664517	351	0.75448	0.12047	0.00351197	up
chr11	67103819	67104163	345	-0.954803	-0.398017	0.00351204	down
chr15	33126297	33126463	167	-1.05854	-0.661032	0.00351493	down
chr15	90885509	90885858	350	0.877306	-0.413034	0.00351683	up
chr19	49363524	49363873	350	0.627498	0.419035	0.00351865	up
chr7	2511453	2511798	346	0.642415	0.772102	0.003523	up
chr6	32668323	32668673	351	0.835895	0.383469	0.00353372	up
chr19	49513433	49513634	202	-1.07366	-0.989386	0.00354542	down
chr14	104364179	104364492	314	0.997742	-0.695428	0.00354681	up
chr11	76768480	76768818	339	0.876108	-0.234285	0.00359324	up
chr19	3133793	3133944	152	-0.939108	-0.833347	0.00359696	down
chr7	6516730	6516880	151	-1.18233	-1.12938	0.00360331	down
chr6	13454969	13455131	163	-0.778923	0.149257	0.00360351	down
chr4	8820337	8820631	295	0.877474	-0.943013	0.00360495	up
chr9	135398823	135399090	268	0.935896	-0.752183	0.00361003	up
chr9	33142558	33142865	308	-0.866856	-0.342261	0.00361601	down
chr5	56490908	56491422	515	-1.50937	-1.25469	0.00361645	down
chr1	168848476	168848676	201	0.984435	-1.40095	0.00361761	up
chr5	11248974	11249267	294	-0.894822	-1.39334	0.00361765	down
chr14	75259648	75259801	154	-0.920838	-0.372683	0.00362996	down
chr5	5318015	5318272	258	0.913956	-1.23979	0.0036308	up
chr9	123929688	123929888	201	-1.1053	-0.589969	0.003642	down
chr11	84721524	84721873	350	-1.15361	-0.983124	0.00364631	down
chr1	160519996	160520341	346	-0.940991	-0.217374	0.00367908	down
chr1	8153143	8153455	313	-0.603544	1.0001	0.00368536	down
chr5	160009359	160009629	271	-0.881505	-0.600112	0.00369271	down
chr2	23384951	23385295	345	-1.09627	-0.379259	0.00369306	down
chr17	9014497	9014838	342	-0.971721	-1.11649	0.00370025	down
chr3	195900709	195901057	349	0.79022	-0.0781236	0.00370922	up
chr4	153222507	153222730	224	-0.881828	-0.779994	0.00371146	down
chr8	21577434	21577593	160	-0.95722	-1.35485	0.00371223	down
chr5	43110841	43110995	155	-1.42604	-0.775734	0.00371569	down
chr8	141402597	141402935	339	0.684018	0.179357	0.00371612	up
chr1	46043573	46043923	351	0.913609	-0.23197	0.00371702	up
chr4	83241173	83241505	333	-1.22152	-0.955693	0.00371822	down
chr17	12422665	12423015	351	-0.884506	-1.00797	0.00372836	down
chrX	15816945	15817294	350	-1.15258	-0.851536	0.00373261	down
chr14	54856244	54856445	202	1.05549	-1.41573	0.00373434	up
chr3	42388390	42388684	295	-0.92083	-0.197194	0.00373625	down
chr18	110880	111230	351	1.0305	-0.197585	0.0037418	up
chr14	65318689	65319037	349	0.894325	-0.946519	0.00377561	up
chrX	111040934	111041279	346	-1.10728	-0.690394	0.00379392	down
chr7	151612448	151612745	298	0.92449	-0.810898	0.00379513	up
chr1	204522247	204522423	177	-1.02386	-1.16801	0.00380642	down
chr18	35240223	35240385	163	-1.08355	-0.846451	0.00380885	down
chr1	181152965	181153315	351	0.791453	-0.582484	0.0038202	up
chr15	52221347	52221566	220	-1.22415	-1.11142	0.00382738	down
chr8	30727250	30727411	162	-1.02125	-0.974389	0.00383242	down
chr18	22238098	22238444	347	0.759533	-0.392052	0.00383658	up
chr9	99092746	99092899	154	-0.918092	-1.2264	0.00384369	down
chr15	88546851	88547057	207	-0.882189	-0.659411	0.00384663	down
chr8	93991170	93991322	153	-1.15428	-0.782504	0.0038473	down
chr1	246200235	246200582	348	0.91459	-1.17606	0.00384776	up
chr1	234758869	234759218	350	-0.797892	0.749196	0.00385692	down
chr3	157103973	157104163	191	-1.27469	-1.61171	0.0038574	down
chr3	141237971	141238171	201	-0.964244	-0.900077	0.00385794	down
chr16	3637758	3637959	202	-1.21747	-1.1306	0.00386346	down
chr10	124539869	124540219	351	0.794847	-0.00884661	0.0038654	up
chr5	96719706	96719898	193	0.908814	-1.40394	0.00386905	up
chr5	119302951	119303299	349	-1.40268	-0.938097	0.00387043	down
chr11	64153079	64153408	330	0.694699	0.16138	0.00387094	up
chr3	22852536	22852720	185	1.48433	-1.88437	0.00387097	up
chr11	6402152	6402490	339	-0.737714	0.00362829	0.00387256	down
chr8	120615167	120615473	307	1.22733	-1.51896	0.00387507	up
chr6	166471152	166471317	166	1.17141	-1.35054	0.0038759	up
chr1	94883821	94884024	204	-1.10814	-0.83197	0.00388306	down
chr10	5666846	5667048	203	-0.935875	-0.944109	0.00388429	down
chr10	72263645	72263992	348	-0.86383	-0.453072	0.00388629	down
chr5	41857087	41857352	266	-0.980743	-1.15494	0.0039095	down
chr5	131595232	131595400	169	-1.36267	-0.956374	0.00391083	down
chr11	47378432	47378782	351	0.884238	0.144236	0.00393082	up
chr1	33099394	33099744	351	-0.523368	1.74693	0.00393245	down
chr14	30242234	30242435	202	-1.16489	-1.51093	0.00393436	down
chr13	112947840	112948177	338	0.870805	-0.865525	0.00393517	up
chr6	6581013	6581362	350	-1.04889	-1.06102	0.00393579	down
chr1	59486689	59486927	239	-1.09625	-1.38981	0.00394328	down
chr22	47087008	47087182	175	0.900238	-1.34767	0.00394429	up
chr20	42960645	42960797	153	1.22564	-1.65979	0.0039508	up
chr16	22787578	22787744	167	-1.45597	-1.95482	0.00395544	down
chr7	131124238	131124587	350	1.00117	-0.476736	0.00397015	up
chr4	117514426	117514755	330	-1.10192	-1.45645	0.00397338	down
chr12	31828158	31828361	204	-1.50406	-1.18603	0.00398645	down
chr3	48465566	48465916	351	0.724623	0.232628	0.00398994	up
chr1	90443417	90443615	199	1.49197	-1.74031	0.00399349	up
chr16	49840735	49841030	296	0.944768	-0.873659	0.00399736	up
chr14	75590485	75590651	167	1.17466	-1.50784	0.00399778	up
chr13	49793308	49793501	194	-0.583145	0.894455	0.0039989	down
chr19	42387334	42387569	236	0.653721	0.439759	0.00402661	up
chr5	98768879	98769053	175	-0.936417	-0.975878	0.00402678	down
chr15	58568131	58568475	345	-0.900898	-1.15212	0.00403153	down
chr6	145498434	145498761	328	0.887593	-1.30472	0.00404116	up
chr2	192344691	192344923	233	-1.3111	-1.87357	0.00404203	down
chrX	154136014	154136215	202	-1.46525	-0.650757	0.00404308	down
chr2	218858196	218858396	201	-1.02027	-1.10118	0.0040564	down
chr9	93151164	93151385	222	1.07033	-1.36469	0.00405913	up
chr1	5868911	5869127	217	1.14854	-0.799521	0.0040604	up
chr21	14063805	14064139	335	1.81636	-0.408912	0.00406452	up
chr6	38475397	38475592	196	1.24286	-1.64315	0.00407488	up
chr19	14207542	14207692	151	-0.660594	0.85621	0.00407942	down
chr2	87076424	87076575	152	0.446681	2.94391	0.00408768	up
chr12	93784428	93784767	340	-0.953264	-0.757648	0.00408797	down
chr5	139636201	139636551	351	0.589918	0.994363	0.00409317	up
chr15	89112359	89112709	351	-0.93754	-1.23373	0.00411291	down
chr20	13247289	13247639	351	-0.799433	-0.0415503	0.00411387	down
chr13	113185117	113185361	245	-0.967916	-0.776044	0.00411873	down
chr3	102114656	102114879	224	-0.988465	-0.447053	0.00412698	down
chr15	68461818	68462121	304	0.93065	-1.08456	0.00414449	up
chr3	33074528	33074736	209	-0.964075	-1.03187	0.00415165	down
chr10	12635161	12635511	351	-0.843716	-0.859681	0.00417136	down
chr6	169840300	169840631	332	1.01238	-0.785043	0.00417435	up
chr10	95290914	95291427	514	0.822357	0.0817293	0.00417528	up
chr9	114325075	114325246	172	1.09212	-0.850619	0.00418344	up
chr11	73152934	73153284	351	0.729729	0.247525	0.00418371	up
chr10	48574342	48574679	338	0.948932	-0.780036	0.00418507	up
chr7	127348087	127348272	186	-1.00898	-0.554751	0.00419824	down
chr1	234657207	234657556	350	0.931443	-0.353272	0.00419947	up
chr1	54604597	54604946	350	-0.821525	-0.610413	0.00420001	down
chr8	18528356	18528604	249	1.11764	-1.4964	0.00420744	up
chr14	21768143	21768482	340	-0.985867	-0.746619	0.00420966	down
chr7	43931495	43931736	242	-1.16531	-0.959786	0.0042098	down
chr16	89403329	89403479	151	-0.922873	-1.05511	0.00421668	down
chr14	97993918	97994224	307	-0.702904	0.628768	0.00421763	down
chr7	104848429	104848733	305	-1.0479	-1.07024	0.00422758	down
chrX	136652980	136653319	340	-1.20854	-1.07194	0.00422817	down
chr4	44677875	44678048	174	-1.06469	-0.901803	0.00423279	down
chr10	117830856	117831204	349	-0.953558	-0.787277	0.00423369	down
chr11	110991697	110992041	345	-0.89626	-1.12538	0.00424046	down
chr10	113416074	113416310	237	0.87322	-1.31352	0.00424284	up
chrX	40061847	40062004	158	-1.48882	-1.19768	0.00424487	down
chr2	190407414	190407706	293	-0.59782	1.73058	0.00425781	down
chr8	96645382	96646075	694	0.581694	1.71271	0.00426083	up
chr21	29002420	29002570	151	-1.10181	-0.892425	0.00426756	down
chr4	11013217	11013425	209	0.843466	-1.19992	0.00427351	up
chr12	123608632	123608884	253	-0.921621	-1.38264	0.00429914	down
chr20	34064298	34064627	330	0.917113	-1.16369	0.00430142	up
chr9	5841832	5842182	351	-0.697713	0.420726	0.00431162	down
chr6	166973749	166973914	166	-1.02891	-1.11652	0.0043125	down
chr2	233423324	233423495	172	-1.24843	-1.19453	0.00431737	down
chr8	47702779	47703128	350	0.823841	-1.10812	0.00432025	up
chr7	6706035	6706288	254	-0.910603	-0.796961	0.00432218	down
chr6	141261090	141261418	329	1.01361	-0.938447	0.00432619	up
chr3	13083932	13084281	350	1.00709	-0.480484	0.00432755	up
chrX	19776784	19777134	351	-0.979291	-0.699037	0.00432875	down
chr6	32953080	32953430	351	0.504839	2.22866	0.00433564	up
chr7	55156133	55156292	160	0.99672	-1.42415	0.00434233	up
chr7	1062269	1062612	344	0.913574	-0.735824	0.00434575	up
chr13	95602028	95602186	159	1.13535	-1.44447	0.00435222	up
chr5	127785423	127785589	167	-1.09441	-1.17871	0.00435352	down
chr1	149228588	149228763	176	-1.00203	-1.30309	0.00436823	down
chr10	13302071	13302272	202	-0.355972	2.85064	0.00436886	down
chr1	236169169	236169319	151	1.0817	-1.47232	0.00437237	up
chr1	37808765	37808922	158	-0.90312	-1.11724	0.00438434	down
chr6	6105700	6105966	267	1.09352	-1.43336	0.00438438	up
chr5	1642644	1642923	280	0.82486	-0.981375	0.00438838	up
chr6	137804631	137804977	347	-2.49267	-0.876061	0.00439842	down
chr12	128829879	128830227	349	0.986082	-0.00481585	0.00439866	up
chrX	39730767	39731117	351	-1.09782	-0.956784	0.00440683	down
chr7	55534277	55534627	351	0.806939	0.0694202	0.00440733	up
chr6	32483013	32483217	205	-1.01345	-1.54595	0.00441741	down
chr8	143934089	143934434	346	0.502944	1.68104	0.0044221	up
chr16	15912553	15912895	343	-1.73945	-1.01849	0.00443191	down
chr19	4976352	4976696	345	0.792041	-0.214528	0.00443376	up
chr6	145866778	145867001	224	-1.32734	-1.11955	0.00443683	down
chr10	35567417	35567672	256	0.894515	-1.35847	0.0044459	up
chr14	104302117	104302339	223	0.925933	-1.13455	0.00444713	up
chr15	60720523	60720742	220	-0.912063	-1.18307	0.0044559	down
chr12	31832709	31832887	179	-0.752575	-0.442907	0.00445787	down
chr7	100089268	100089499	232	-0.815527	-0.887069	0.0044594	down
chr21	15005413	15005754	342	-0.96875	-0.368005	0.00446154	down
chr19	9858078	9858385	308	-0.734723	0.0286187	0.00446651	down
chr6	111803882	111804228	347	-0.88937	-0.663496	0.0044728	down
chr8	141002601	141002806	206	-1.15618	-1.11568	0.00448759	down
chr12	124754991	124755340	350	0.925733	-0.666212	0.00449042	up
chr9	95004600	95004751	152	-1.40464	-1.3352	0.00450747	down
chr16	69965011	69965237	227	0.897726	-1.12128	0.00450926	up
chr10	73799132	73799330	199	-0.941405	-1.0824	0.00451076	down
chr5	150410951	150411119	169	0.817341	0.111347	0.00451492	up
chr2	217865105	217865452	348	0.734463	-0.589291	0.00452964	up
chr1	242014447	242014734	288	-0.949765	-1.30135	0.00453055	down
chr12	131448429	131448733	305	0.855391	-0.983865	0.00453087	up
chr2	43316025	43316293	269	1.00982	-1.44203	0.00453966	up
chr13	49540584	49540933	350	-1.12504	-0.807644	0.0045416	down
chr18	35888329	35888675	347	0.906204	-1.22133	0.0045447	up
chr4	118588602	118588888	287	-0.792184	-1.13503	0.00454671	down
chr3	53303601	53303940	340	0.851719	-1.13135	0.00454675	up
chr12	96326700	96326890	191	-1.25729	-1.19159	0.00455185	down
chr1	110982360	110982709	350	-0.834627	-0.809574	0.00456019	down
chr12	64625770	64626032	263	-1.01215	-1.0405	0.00456067	down
chr4	1862734	1862934	201	-0.974411	-0.938304	0.00456723	down
chr2	10036124	10036473	350	0.678092	-0.121	0.00457637	up
chr22	50191206	50191390	185	0.642243	0.461713	0.00458441	up
chr17	66522807	66522961	155	-0.938647	-1.52264	0.00458543	down
chr11	121591188	121591408	221	-0.920981	-0.977297	0.00458726	down
chr22	37207847	37208054	208	-0.907767	-0.906015	0.00458877	down
chr5	81838400	81838572	173	-1.05255	-0.977406	0.00459292	down
chr9	128818871	128819029	159	-0.973115	-0.498669	0.00459514	down
chr10	73910738	73910894	157	-0.83913	-0.783552	0.00459592	down
chr12	7972416	7972610	195	-1.00245	-0.951129	0.00459931	down
chr20	63782025	63782375	351	-0.947796	-0.162397	0.00460182	down
chr2	177309804	177309957	154	-1.2203	-1.15593	0.00460313	down
chr9	277939	278231	293	-1.31714	-0.454476	0.00460361	down
chr20	51034963	51035286	324	0.786494	-0.870772	0.00460549	up
chr2	219441845	219442147	303	-0.97961	-0.507719	0.00460563	down
chr12	126095837	126096058	222	1.12064	-1.4823	0.0046084	up
chr9	93119954	93120301	348	0.686182	0.550273	0.00460898	up
chr14	56002890	56003234	345	-0.9899	-0.91911	0.00461675	down
chr7	95396085	95396425	341	-0.821406	-0.422753	0.00462189	down
chr11	43235893	43236094	202	1.18797	-1.6292	0.00463239	up
chr11	60455504	60455853	350	1.09347	-0.0207	0.00463415	up
chr16	22856667	22856974	308	-0.931542	-1.38909	0.00463659	down
chr10	124647819	124648169	351	0.587001	0.98333	0.00464359	up
chr11	65084610	65084767	158	-1.0593	-0.802185	0.00465334	down
chr6	972704	972949	246	-1.04513	-1.57486	0.00466377	down
chr11	102306323	102306671	349	-0.978727	-0.65579	0.00466426	down
chr5	1477335	1477685	351	0.802114	-0.271321	0.00466719	up
chr12	68222932	68223130	199	-1.0946	-1.06072	0.00466804	down
chr11	118224642	118224806	165	-0.675852	0.666748	0.00467043	down
chr19	45562741	45563091	351	-0.722808	0.425325	0.00467495	down
chr4	1201759	1201960	202	-0.644096	0.703578	0.00467617	down
chr5	135625136	135625362	227	-0.897656	-1.07816	0.00467656	down
chr6	24918981	24919324	344	-1.05775	-0.916799	0.00468243	down
chr4	114472360	114472556	197	-0.997467	-1.42341	0.00469599	down
chr1	107419117	107419273	157	1.58244	-1.98789	0.00469768	up
chr2	168450194	168450544	351	-1.04922	-0.432829	0.00470817	down
chr10	70466722	70466965	244	1.08652	-1.20091	0.00471245	up
chr10	11301865	11302092	228	-0.840318	-1.07294	0.00472991	down
chr10	131905034	131905197	164	-0.891474	-0.766562	0.00473027	down
chr12	48664259	48664418	160	-1.20879	-1.73458	0.00473548	down
chr19	18397553	18397903	351	0.776707	0.0669214	0.00473602	up
chr14	105680804	105680956	153	0.856081	-0.490885	0.00475132	up
chr12	9740367	9740685	319	-0.806029	-0.374115	0.00475762	down
chr5	14871487	14871707	221	-0.901843	-0.397743	0.00475778	down
chr1	89070505	89070697	193	-1.02887	-1.39469	0.00476094	down
chr7	27210392	27210589	198	-1.02507	-1.09043	0.00478637	down
chr2	216372122	216372472	351	-0.82181	-0.561922	0.00478652	down
chr20	41029691	41029845	155	-0.805915	-0.454671	0.00479337	down
chr3	44886578	44886924	347	0.870493	-0.973859	0.00479537	up
chr11	88414357	88414558	202	-1.36442	-1.15412	0.00479977	down
chr20	5031214	5031562	349	-1.0116	-1.50345	0.00480575	down
chr13	48633751	48634098	348	-1.91667	-0.832122	0.00480619	down
chr8	27363731	27364081	351	0.566576	0.88465	0.0048105	up
chr9	304554	304881	328	-1.70736	-1.3186	0.00481366	down
chr2	114684222	114684388	167	-1.22588	-1.37991	0.00481723	down
chr3	113124271	113124618	348	0.883241	-1.15673	0.0048216	up
chr6	33593089	33593438	350	0.649635	0.421052	0.00482407	up
chr1	199010552	199010840	289	-0.920162	-1.06767	0.00482547	down
chr12	130496616	130496850	235	0.918848	-1.11948	0.00482948	up
chr14	22531439	22531592	154	-1.08443	-0.862949	0.00482956	down
chr3	32340020	32340369	350	-1.02132	-0.866778	0.00485654	down
chr10	47057517	47057849	333	0.923753	-1.01379	0.0048641	up
chr7	119219739	119220028	290	0.931973	-1.26154	0.00486906	up
chr14	104640438	104640678	241	0.868882	-0.874118	0.00487096	up
chr3	12955241	12955589	349	0.914927	0.207281	0.00487209	up
chr5	175610497	175610714	218	-1.01893	-1.44709	0.00487662	down
chr4	183612729	183613129	401	1.07563	-1.15838	0.0048796	up
chr1	25109657	25110007	351	-1.08214	-0.591706	0.00488113	down
chr6	35587200	35587537	338	-1.34565	-1.07381	0.00488312	down
chr21	34936366	34936712	347	-0.95867	-0.145887	0.00488573	down
chr11	121445432	121445663	232	-0.934431	-1.13764	0.00489349	down
chr11	59754284	59754444	161	-0.914119	-0.45629	0.00489383	down
chr12	121536131	121536481	351	0.650567	0.72305	0.00489597	up
chr16	66142689	66142860	172	1.11081	-1.53351	0.00490038	up
chr11	2975715	2975871	157	-0.896086	-0.694861	0.00490079	down
chr8	1760500	1760694	195	-0.948911	-0.309753	0.0049008	down
chr3	33383742	33383970	229	-1.04043	-1.5543	0.00490453	down
chr6	156102128	156102436	309	0.83076	-1.06143	0.00491428	up
chr8	134151968	134152193	226	0.922025	-1.43595	0.00491492	up
chr2	67215076	67215229	154	-1.06782	-1.49079	0.00491514	down
chr10	77899076	77899424	349	0.945264	-0.880769	0.00492478	up
chr10	73891291	73891596	306	-1.16329	-1.50338	0.00492581	down
chr6	158360113	158360369	257	0.980085	-1.18841	0.00493156	up
chr9	31324109	31324270	162	-0.832825	0.134389	0.00493339	down
chr19	16118586	16118935	350	0.819609	-0.064159	0.00493523	up
chr1	37152587	37152932	346	0.853809	-0.991221	0.00493804	up
chrX	103629346	103629498	153	-0.883214	-1.1372	0.00494003	down
chrX	9340753	9340904	152	-1.05125	-0.789245	0.0049404	down
chr5	107822238	107822585	348	1.08806	-1.47128	0.00494057	up
chr1	167517985	167518145	161	-0.760588	-0.00101219	0.00494282	down
chr19	6460124	6460474	351	-0.370919	2.87978	0.00494853	down
chr1	211229005	211229351	347	-1.54084	-0.929017	0.00495145	down
chr15	52466167	52466517	351	0.987814	0.327017	0.00495928	up
chr1	182919974	182920175	202	1.14567	-1.51526	0.0049762	up
chr2	233868005	233868157	153	-1.08352	-1.34049	0.00497674	down
chr2	179032229	179032415	187	-0.971093	-1.05034	0.00497802	down
chr12	1277951	1278301	351	-1.46234	-0.842887	0.00498279	down
chr9	134475359	134475706	348	-0.840447	-0.664009	0.00499542	down
chr4	8198980	8199328	349	0.508595	1.19335	0.00499818	up
chr19	52336481	52336649	169	-1.00881	-0.845048	0.00500211	down
chr22	30306728	30306884	157	-0.810143	0.34193	0.00501276	down
chr8	83775259	83775528	270	-0.86004	-1.18982	0.00501599	down
chr12	67937929	67938180	252	-0.892995	-1.09796	0.00502147	down
chr14	104888128	104888367	240	0.980042	-0.680255	0.00502205	up
chr6	160258389	160258729	341	0.840353	-0.863045	0.00503046	up
chr12	67578977	67579274	298	-0.890632	-0.729646	0.00503551	down
chr14	105852505	105852839	335	1.0541	-0.417186	0.00504045	up
chr11	115564928	115565123	196	1.07055	-1.54203	0.00504076	up
chr6	110589943	110590266	324	0.844888	-0.671295	0.00504905	up
chr3	187334174	187334344	171	1.06379	-1.6012	0.00505561	up
chr3	40524293	40524448	156	-1.11161	-1.13467	0.00506319	down
chr2	113551685	113552033	349	-0.496679	2.03657	0.0050728	down
chr3	186362141	186362434	294	1.01427	-0.21072	0.00507334	up
chr13	26919739	26919895	157	0.931387	-1.12415	0.00507452	up
chr9	89538965	89539166	202	-1.01214	-0.874783	0.0050796	down
chr2	234438610	234438920	311	-0.915179	-0.791279	0.00508604	down
chr19	1253045	1253395	351	0.632207	1.40685	0.00509258	up
chr22	37208074	37208296	223	-0.769678	-0.170532	0.00509805	down
chr7	87590687	87590878	192	-1.09792	-1.44946	0.00509871	down
chr14	85558985	85559235	251	0.94278	-1.43411	0.00510089	up
chr7	116209768	116209931	164	-1.11272	-1.02965	0.00511203	down
chr4	25724834	25725048	215	1.12327	-1.54659	0.00511542	up
chr9	127771329	127771679	351	0.420315	2.94773	0.00511921	up
chr10	94640017	94640214	198	-1.00041	-1.49436	0.00511971	down
chr16	88790987	88791219	233	-0.987262	-0.729398	0.00512164	down
chr5	122137738	122138061	324	-0.991725	-0.814234	0.00512481	down
chr1	65050387	65050588	202	-0.873139	-0.90722	0.00512776	down
chr6	113858828	113859173	346	0.637822	0.918384	0.00513133	up
chr5	56160693	56161042	350	-1.08966	-0.796953	0.00514345	down
chr2	47402629	47402785	157	-1.10201	-0.765494	0.00514871	down
chr3	133927320	133927475	156	-0.846158	-0.840155	0.00515099	down
chr20	11892286	11892611	326	-0.973953	-0.941554	0.0051519	down
chr7	16078167	16078374	208	-1.37754	-1.87601	0.00515323	down
chr15	52008507	52008704	198	-0.936293	-0.823347	0.00516295	down
chr11	59224824	59224997	174	1.19745	-1.45141	0.00516768	up
chr9	15357061	15357392	332	-1.32105	-0.965486	0.00517111	down
chr4	40190844	40191162	319	-0.898658	-0.0340884	0.00517529	down
chr14	69755858	69756085	228	-1.00295	-1.15114	0.00518069	down
chr10	116954627	116954802	176	1.31826	-1.8075	0.00518843	up
chr5	10357980	10358165	186	-0.983947	-0.629105	0.00518973	down
chr11	64610078	64610264	187	1.04498	-1.44084	0.00519621	up
chr3	141321209	141321461	253	-1.06293	-1.00132	0.00520018	down
chr6	130381537	130381723	187	-0.987487	-0.919411	0.00521353	down
chr17	38786422	38786767	346	-0.81762	-1.21892	0.00521458	down
chr7	5423957	5424307	351	0.850026	-0.0408041	0.00522603	up
chr8	48529126	48529442	317	0.877861	-1.048	0.00523235	up
chr12	54352196	54352544	349	-1.07585	-0.894429	0.0052327	down
chr16	17648278	17648615	338	0.885822	-1.17475	0.00523364	up
chr6	161226729	161226942	214	-1.11514	-1.07404	0.00523928	down
chr1	26306977	26307281	305	-0.730836	0.0523692	0.00524139	down
chr4	23334368	23334521	154	-1.33837	0.402479	0.00524678	down
chr11	6251121	6251463	343	-0.954161	-0.920232	0.00524893	down
chr6	94165574	94165836	263	-0.972328	-1.34159	0.00524928	down
chr9	2872485	2872832	348	-1.04225	-0.658845	0.00525196	down
chr12	52118471	52118821	351	0.799064	-0.511143	0.00525359	up
chr1	8463028	8463281	254	-1.57633	-1.05807	0.00525371	down
chr22	32499728	32500077	350	-1.05919	-1.60535	0.00525412	down
chr11	118883604	118883954	351	0.759214	-0.39149	0.00525614	up
chr18	76894969	76895309	341	0.870584	-0.822618	0.00525688	up
chr13	98557536	98557739	204	-0.922468	-1.15517	0.00525793	down
chr18	11980929	11981279	351	0.41932	3.01727	0.00525991	up
chr1	59697210	59697533	324	-0.978655	-0.834989	0.00526298	down
chr18	830385	830732	348	-1.00638	-0.311887	0.0052646	down
chr20	34876187	34876535	349	0.421945	2.46397	0.00526806	up
chr1	35507105	35507321	217	-1.10329	-0.76338	0.00526856	down
chr19	3359869	3360029	161	-1.14238	-0.637113	0.00527418	down
chr10	132352659	132352941	283	-0.868321	-0.774084	0.00527468	down
chr1	231206967	231207184	218	0.832424	-0.986913	0.00528141	up
chr10	119165194	119165354	161	-0.891713	-0.391166	0.00528693	down
chr2	111023607	111023952	346	0.796196	-1.04067	0.00529395	up
chr6	6806833	6807183	351	0.931995	-0.456117	0.00529666	up
chr15	76515039	76515310	272	1.17807	-1.69861	0.00529695	up
chr1	111671159	111671330	172	-1.40088	-1.891	0.00530018	down
chr6	5851236	5851570	335	-0.582215	1.22166	0.00530114	down
chr5	109857434	109857618	185	-0.674686	0.373907	0.00530188	down
chr7	110994659	110994901	243	-1.28354	-1.29816	0.00530302	down
chr16	17301615	17301963	349	1.196	-0.281346	0.00530507	up
chr2	130852826	130853014	189	0.907905	-1.1642	0.00530563	up
chr15	89472805	89473151	347	0.774584	-0.742014	0.00530729	up
chr2	109032296	109032474	179	-0.606439	1.36281	0.00532079	down
chr5	40367344	40367534	191	-1.72542	-1.69025	0.0053233	down
chr16	48613118	48613467	350	-0.652421	1.64782	0.0053295	down
chr1	207496242	207496589	348	0.699426	0.00668057	0.00533308	up
chr12	27869628	27869974	347	-0.983911	-1.25706	0.00533576	down
chr5	179319085	179319286	202	0.833148	-0.873966	0.00533947	up
chr9	133459740	133460014	275	0.401308	2.33115	0.00534536	up
chr1	6743879	6744076	198	-0.796986	-0.5332	0.00535237	down
chr22	36796920	36797070	151	-0.91858	-1.49916	0.00535737	down
chr17	43875562	43875908	347	0.812369	-0.835572	0.00536599	up
chr9	129258814	129259016	203	-1.03697	-0.885458	0.00536702	down
chr1	183567599	183567948	350	0.778873	-0.574862	0.00536717	up
chr1	30680617	30680824	208	0.962624	-1.32099	0.0053717	up
chr17	75105470	75105655	186	-1.36295	-1.67984	0.00537251	down
chr10	22615869	22616383	515	0.77056	-0.180496	0.00537465	up
chr1	63368265	63368425	161	-1.21772	-0.977789	0.00538741	down
chr1	55033615	55033939	325	0.876937	-0.928552	0.00539719	up
chr17	76493124	76493470	347	0.741139	0.265887	0.00539976	up
chr13	26051904	26052197	294	-0.88089	-0.643237	0.00540905	down
chr19	11848299	11848460	162	-0.923436	-0.744148	0.00541298	down
chr7	150514696	150514978	283	-0.544107	1.11926	0.00541596	down
chr2	43134386	43134687	302	-0.459669	1.86708	0.00543144	down
chr4	102781784	102781999	216	1.10442	-1.54162	0.00543221	up
chr7	47583518	47583834	317	0.903773	-1.04138	0.00543381	up
chr3	16258943	16259157	215	-1.43257	-1.66772	0.00543553	down
chr13	75507634	75507984	351	0.89014	-0.945048	0.00543771	up
chr20	6142464	6142682	219	-1.16896	-1.5662	0.00543854	down
chr3	140205662	140205992	331	0.875608	-1.2625	0.00543954	up
chr17	58329405	58329753	349	0.559032	1.32039	0.00544295	up
chr15	31216257	31216602	346	0.702629	0.640485	0.00544635	up
chr3	71130253	71130430	178	-0.944331	-0.702176	0.00544781	down
chr15	20581352	20581556	205	-1.02795	-1.4578	0.00544821	down
chr19	39937160	39937498	339	-1.00099	-0.84768	0.00544934	down
chr9	14863935	14864106	172	1.17881	-1.69521	0.00545002	up
chr2	128413102	128413390	289	0.88948	-1.06962	0.00545426	up
chr13	41271512	41271861	350	-1.06938	-0.697373	0.00545489	down
chr8	37900310	37900656	347	0.776095	-0.417442	0.0054584	up
chr16	10753106	10753455	350	0.84683	-0.424239	0.0054629	up
chr16	88044170	88044507	338	0.814414	-0.104303	0.00546344	up
chr2	208672173	208672326	154	-1.34768	-1.9051	0.00546636	down
chr6	134174531	134174681	151	-0.613723	0.641858	0.0054784	down
chr19	10353823	10354172	350	-0.951912	-0.880336	0.00549365	down
chr1	63893070	63893409	340	0.820715	-0.166707	0.00550665	up
chr13	112014987	112015186	200	1.48524	-1.75742	0.00551021	up
chr5	35780316	35780538	223	-1.02233	-0.362695	0.00551366	down
chr7	69723805	69724147	343	0.89959	-1.37035	0.00551501	up
chrX	21972653	21973000	348	-1.00759	-0.170778	0.0055235	down
chr12	78586632	78586897	266	-0.919658	-1.18406	0.00552848	down
chr16	29784234	29784438	205	-1.21245	-0.97714	0.00553675	down
chr1	25403102	25403307	206	-1.02067	-1.00334	0.00554357	down
chr11	12199999	12200150	152	-0.867885	-1.28993	0.00555097	down
chr12	7142171	7142337	167	-1.16297	-1.02758	0.00555184	down
chr11	128544781	128545131	351	-0.92846	-0.406769	0.00555227	down
chr12	132445434	132445924	491	-0.797397	-0.174413	0.00556475	down
chr20	61754400	61754720	321	1.0033	-0.760771	0.00556555	up
chr2	102083171	102083331	161	-0.872491	-0.409223	0.00557219	down
chr8	143553108	143553337	230	0.855992	-0.0198022	0.0055742	up
chr17	49387778	49387987	210	-1.09762	-1.16847	0.00557736	down
chr3	128496966	128497179	214	0.910315	-0.795	0.0055805	up
chr6	42094023	42094224	202	0.93449	-1.37343	0.00558394	up
chr2	183471317	183471499	183	-1.01665	-1.52164	0.00558516	down
chr2	109057674	109058014	341	-0.893837	-0.704469	0.00558957	down
chr19	919430	919742	313	0.739599	-0.185854	0.00559256	up
chrX	2707380	2707730	351	0.683883	0.174482	0.00559673	up
chr10	35447673	35448022	350	-0.907632	-0.371816	0.00560493	down
chr6	159505036	159505234	199	-0.849916	-1.2063	0.00560508	down
chrX	3843325	3843483	159	-1.45602	-1.26691	0.00560919	down
chr10	71293800	71294126	327	1.0088	-0.705859	0.00561583	up
chr9	136225364	136225708	345	0.662927	0.330209	0.00561893	up
chr10	31135466	31135720	255	-0.909162	-1.07095	0.00562089	down
chr19	56393832	56394022	191	-0.888255	-0.929773	0.00563381	down
chr19	41378367	41378714	348	-0.918376	-0.972427	0.00563554	down
chr8	407291	407462	172	-0.956702	-0.742197	0.00564103	down
chr1	24190189	24190538	350	0.863611	-0.680991	0.00564603	up
chr19	18664019	18664231	213	-0.894671	-0.936814	0.00565185	down
chr1	46668730	46668919	190	-0.933263	-0.946409	0.0056532	down
chr6	32589650	32589944	295	0.707352	0.948784	0.00565504	up
chr16	89874502	89874725	224	0.616564	0.829307	0.00566476	up
chr11	72614016	72614364	349	0.9087	-0.111295	0.00568008	up
chr11	119266575	119266776	202	-1.25393	-0.981445	0.0056801	down
chr7	99543130	99543283	154	1.10549	-1.4882	0.00568347	up
chr2	174337396	174337550	155	-1.36806	-1.17375	0.00568451	down
chr10	21764826	21765162	337	-1.35993	-0.474563	0.00568882	down
chr14	68507177	68507400	224	-0.735939	0.325987	0.00569181	down
chr14	92547484	92547775	292	-0.714318	0.0778163	0.00570694	down
chr4	190120552	190120801	250	0.95177	-0.449267	0.00570703	up
chr2	171237857	171238094	238	-1.04352	-1.55312	0.00572103	down
chr13	28658712	28658927	216	-0.663142	-0.0168616	0.00573491	down
chr19	29496003	29496249	247	-0.822917	-1.09855	0.00575603	down
chr16	28039589	28039774	186	0.868021	-1.19872	0.00575629	up
chr13	40127502	40127852	351	0.874131	-0.636835	0.00575704	up
chr1	66729146	66729496	351	-0.987349	-0.835554	0.00575928	down
chr10	19896153	19896374	222	-0.992156	-1.29022	0.00576789	down
chr5	149809772	149810048	277	0.906517	-1.1565	0.00576855	up
chr19	17523170	17523519	350	0.654353	0.566097	0.00576894	up
chr16	2340199	2340401	203	-0.876365	-0.456679	0.00577299	down
chr11	79657301	79657457	157	1.09056	-1.41874	0.00577722	up
chr7	102116952	102117133	182	1.02852	-1.57705	0.00578165	up
chr6	36678435	36678785	351	0.510057	0.827624	0.00578212	up
chr10	95170935	95171187	253	0.887697	-1.248	0.00579924	up
chr13	37147402	37147565	164	1.18374	-1.7384	0.00580176	up
chr3	57692213	57692519	307	-0.577617	1.87029	0.00580374	down
chr14	90384500	90384843	344	-0.969026	0.643789	0.00580475	down
chr20	38590203	38590475	273	0.949464	-0.58052	0.00580593	up
chr4	1511699	1512048	350	-0.925018	0.195136	0.00580715	down
chr4	138679078	138679268	191	0.899847	-1.39767	0.00581113	up
chr3	126181256	126181459	204	0.835894	-1.21619	0.00582758	up
chr1	29811791	29812057	267	0.847327	-0.932985	0.00583132	up
chr19	9309248	9309451	204	-0.763564	-0.401942	0.00583283	down
chr14	23119609	23119884	276	-0.758098	-0.311331	0.00584109	down
chr17	13032183	13032335	153	-0.994471	-0.840461	0.00584239	down
chr22	37746323	37746596	274	-0.926439	-0.204671	0.00584604	down
chr20	46827831	46827997	167	0.987	-1.38579	0.00584757	up
chr11	22690857	22691202	346	-0.980264	-0.68597	0.00585141	down
chr5	55096200	55096518	319	-0.917309	-0.730004	0.00586148	down
chr1	84753578	84753864	287	-0.998162	-0.93834	0.00587455	down
chr12	3907337	3907687	351	-1.19556	-0.933995	0.00588094	down
chr19	57888724	57888882	159	-0.627331	0.461158	0.00588586	down
chr6	163200363	163200613	251	0.9835	-1.48888	0.00589057	up
chr1	119179096	119179429	334	0.938875	-1.50445	0.00589368	up
chr8	3132977	3133309	333	0.868411	-1.14054	0.00589489	up
chr14	52741456	52741664	209	-1.02831	-1.12101	0.00589639	down
chr19	48414970	48415132	163	-1.05034	-0.808302	0.00589797	down
chr3	9170787	9171104	318	0.834545	-0.866255	0.00590833	up
chr1	110029355	110029556	202	-1.00602	-1.179	0.00591384	down
chr1	151071438	151071593	156	-0.974488	-0.543347	0.00591556	down
chr17	8192521	8192739	219	-0.777284	-0.178647	0.00591574	down
chr11	17694745	17695091	347	1.12567	-0.804678	0.00592241	up
chr2	45816130	45816282	153	1.00552	-1.54604	0.00592729	up
chr16	67718789	67718939	151	-0.916144	-0.998143	0.00592869	down
chr11	113462552	113462735	184	0.857005	-1.06427	0.00593174	up
chr3	46646717	46647066	350	0.777862	-0.873493	0.00593705	up
chr15	66618933	66619140	208	-0.961599	-1.3455	0.00593712	down
chrX	54439934	54440107	174	-0.944279	-0.799797	0.00593911	down
chr11	65919077	65919425	349	0.34559	3.5161	0.00594416	up
chr3	150079721	150079940	220	1.10161	-1.45703	0.00594616	up
chr1	25971713	25971863	151	-1.10042	-1.06895	0.00594784	down
chr11	68370785	68371132	348	0.833384	-0.583441	0.00595003	up
chr20	50274866	50275216	351	0.950922	0.0499516	0.0059562	up
chr7	1024325	1024672	348	0.927001	-0.373542	0.00596156	up
chr8	93674284	93674630	347	0.931241	-1.26601	0.0059649	up
chr21	20998520	20998742	223	-0.884887	-0.688044	0.00597267	down
chr9	85723622	85723804	183	-1.14445	-1.22806	0.00597323	down
chr8	42721915	42722070	156	-1.09619	-0.945685	0.00597411	down
chr21	5147830	5147982	153	0.82826	-1.23661	0.00597604	up
chr9	134371827	134372177	351	0.84679	0.0850261	0.00598097	up
chr9	126588536	126588730	195	-0.769713	-1.12468	0.00598119	down
chrX	155263970	155264328	359	-1.07147	-0.937764	0.00598325	down
chr16	23641219	23641568	350	0.521415	1.14029	0.00598569	up
chr1	33273598	33273751	154	-0.911816	-1.1835	0.0059871	down
chr5	180090246	180090398	153	-0.923432	-0.602538	0.00598712	down
chr2	95773816	95773986	171	1.05075	-1.51074	0.00598807	up
chr18	71097900	71098118	219	-0.86871	-1.335	0.00598983	down
chr17	2083648	2083998	351	0.839671	-0.105271	0.00599555	up
chr17	1891178	1891404	227	-1.0466	-0.949095	0.00600033	down
chr12	128667182	128667530	349	0.905697	-0.948085	0.00600081	up
chr1	114341307	114341652	346	-0.596499	1.061	0.00600243	down
chr20	61354532	61354852	321	0.843336	-0.943454	0.00601003	up
chr22	36365343	36365517	175	-0.850672	-0.521992	0.00601071	down
chr2	409897	410103	207	0.862186	-1.13889	0.00601621	up
chr1	89022121	89022303	183	-1.07793	-0.761704	0.00603156	down
chr2	159119669	159119834	166	1.04337	-1.44098	0.00604402	up
chr2	46698773	46699121	349	0.400634	2.59072	0.00604964	up
chr11	104772894	104773244	351	-1.32189	-0.83216	0.00606092	down
chr12	25581121	25581425	305	1.23383	-1.67518	0.00606898	up
chr19	4633314	4633662	349	0.701996	-0.251037	0.00607163	up
chr18	3067409	3067758	350	-0.798234	-0.999047	0.00607348	down
chr2	231545504	231545854	351	0.717643	0.439572	0.00607568	up
chr6	41271997	41272346	350	0.852472	-0.26021	0.0060772	up
chr12	113462412	113462690	279	-0.799963	-0.966339	0.00608024	down
chr1	43597166	43597360	195	0.943977	-0.724947	0.00608292	up
chr1	87246490	87246835	346	0.896026	-1.36974	0.0060908	up
chr1	165439320	165439660	341	0.887641	-1.24424	0.00610791	up
chr2	208239914	208240155	242	1.27436	-1.75165	0.00611932	up
chr9	15211486	15211833	348	-1.03014	-0.986107	0.00612235	down
chr12	123150540	123150725	186	-0.896639	-1.00712	0.00612293	down
chr2	43051394	43051739	346	-0.884229	-0.757404	0.00612496	down
chr17	16352659	16352859	201	-0.875542	-0.919736	0.0061356	down
chr1	221778193	221778353	161	-0.995358	-1.07741	0.00613955	down
chr2	203994813	203995063	251	-0.979555	-1.16958	0.00614454	down
chr12	113334287	113334499	213	-0.818373	-0.551758	0.0061479	down
chr19	35372320	35372506	187	-1.16152	-1.60423	0.00615503	down
chr7	1176479	1176637	159	-0.973185	-0.985683	0.00615948	down
chr20	43914423	43914605	183	-1.02187	-0.722686	0.00616312	down
chr2	128395939	128396287	349	-0.80101	-1.14672	0.00616884	down
chr18	78950400	78950611	212	1.06608	-1.53864	0.00617322	up
chr1	36386513	36386863	351	0.60609	1.04251	0.00617675	up
chr14	66495554	66495796	243	-1.13882	-0.990158	0.0061861	down
chr12	92184941	92185116	176	-1.00495	-1.26099	0.00618801	down
chr9	126366645	126366927	283	0.921513	-1.25743	0.00618923	up
chr16	83965721	83966069	349	0.780248	-0.591343	0.00619338	up
chr9	129998925	129999108	184	-1.33798	-1.3926	0.00619583	down
chr5	16673260	16673539	280	-1.07693	-0.923248	0.00619622	down
chr2	218315850	218316197	348	-0.986571	-0.756622	0.00619717	down
chr4	168142483	168142684	202	-0.932032	-1.43133	0.00621138	down
chrX	23959847	23960197	351	-1.10792	-0.74522	0.00621605	down
chr16	88045910	88046249	340	0.9712	0.289648	0.0062252	up
chr10	7192930	7193084	155	-0.87571	0.0598418	0.00623771	down
chr22	30246433	30246778	346	-0.773861	-0.373616	0.00624613	down
chr10	104308814	104309088	275	-0.998504	-0.671441	0.00625125	down
chr10	95086897	95087111	215	-0.843709	-1.37797	0.00625554	down
chr2	157107873	157108221	349	0.820923	-1.06956	0.00625638	up
chr2	172893135	172893484	350	1.09789	-1.35492	0.00625752	up
chr5	62256116	62256414	299	-0.729872	0.0840464	0.00625827	down
chr21	42201955	42202108	154	-0.85141	-1.21724	0.00627312	down
chr10	70493384	70493724	341	0.881955	-0.514902	0.00627615	up
chr3	105876992	105877333	342	-0.699111	-0.279508	0.00627627	down
chr9	99004545	99004767	223	0.998315	-1.30997	0.00628088	up
chr14	100082362	100082513	152	-0.951283	-0.976235	0.00628874	down
chr4	186008831	186009023	193	1.13051	-1.63638	0.00629374	up
chrX	21657943	21658162	220	-1.10565	-1.16523	0.00629887	down
chr1	41733854	41734051	198	-0.955248	-1.37972	0.00630313	down
chr2	46469808	46470017	210	0.95883	-1.36833	0.00630584	up
chr13	99370648	99370807	160	-1.26936	-1.22255	0.00631002	down
chr17	3386589	3386757	169	1.10096	-1.35144	0.00631124	up
chr22	42500147	42500651	505	-0.511097	1.74326	0.00631264	down
chr20	63803817	63804121	305	0.834489	-0.373587	0.00631449	up
chr3	84959199	84959360	162	-0.951316	-1.34381	0.00632358	down
chr3	56308024	56308225	202	0.880549	-1.39291	0.00634527	up
chr9	110933966	110934263	298	-0.874355	-1.14932	0.00634547	down
chr5	130277563	130277801	239	0.960466	-1.4133	0.00634909	up
chr5	180606067	180606222	156	-0.985725	-0.935083	0.00635054	down
chr17	1229439	1229591	153	-0.95587	-0.961885	0.00635381	down
chr21	44723448	44723690	243	-0.892356	-0.975511	0.00635534	down
chr2	108643506	108643852	347	-1.10973	-1.45317	0.0063594	down
chr2	11704279	11704517	239	0.941622	-1.2157	0.00637243	up
chr12	93243983	93244133	151	-1.06883	-1.17635	0.00638321	down
chr5	76391110	76391334	225	-1.06536	-0.93881	0.00638893	down
chr10	46558653	46558989	337	1.31809	-0.127798	0.00638974	up
chr8	54331195	54331405	211	-0.96021	-1.38636	0.00639353	down
chr13	26046669	26047014	346	0.905489	-0.914611	0.0063961	up
chr11	46367650	46367890	241	0.566683	0.495423	0.00639909	up
chr7	100673366	100673715	350	0.313058	3.14145	0.00640036	up
chr1	161274702	161274863	162	-1.27383	-1.77735	0.006404	down
chr7	1170225	1170401	177	-0.759046	0.01027	0.00640567	down
chr5	145743309	145743510	202	-1.04231	-1.39459	0.00640763	down
chrX	21658592	21658780	189	-0.897534	-1.1811	0.0064117	down
chr2	48529985	48530416	432	-0.937173	-0.804184	0.00641588	down
chr11	81986585	81986848	264	0.943433	-1.35641	0.00642887	up
chr21	36129874	36130156	283	-0.970403	-0.647978	0.0064357	down
chr8	38805272	38805621	350	0.784297	-0.217879	0.00644592	up
chr8	67694101	67694285	185	-0.955792	-1.43599	0.00644834	down
chr17	8189492	8189698	207	-0.753932	-0.197848	0.00645704	down
chr16	89333549	89333747	199	-0.937695	-1.08033	0.0064571	down
chr5	979373	979718	346	0.944898	-0.708629	0.00646575	up
chr15	93291405	93291748	344	0.81771	-1.1973	0.0064713	up
chr3	177151363	177151592	230	-0.95596	-1.04241	0.00648237	down
chr15	96106240	96106571	332	0.899889	-1.21333	0.00648462	up
chr15	72118031	72118379	349	0.333337	3.57077	0.00648486	up
chr5	180085891	180086239	349	-1.28148	-0.485326	0.00649307	down
chr12	92444763	92445113	351	0.923057	-0.281818	0.00649505	up
chr1	6013039	6013305	267	-0.771091	-0.908155	0.00649876	down
chr17	19378169	19378517	349	0.389872	3.07395	0.00649952	up
chr4	102630754	102631100	347	-0.859832	1.32941	0.00649979	down
chr6	36540134	36540641	508	-0.977687	-0.363864	0.00650329	down
chr4	107094741	107094949	209	-0.861248	-1.22942	0.00650753	down
chr8	48816407	48816698	292	0.901414	-1.23927	0.00651174	up
chr2	60439411	60439761	351	0.823195	0.0197176	0.00651715	up
chr13	53408845	53409179	335	0.770885	-0.912012	0.00651924	up
chr3	59327671	59327835	165	-1.22367	-1.64384	0.00652029	down
chr10	71540263	71540468	206	0.8995	-1.29732	0.00652908	up
chr5	54673804	54674153	350	0.686832	0.273535	0.00653486	up
chr17	77098837	77099180	344	-0.994453	-0.57425	0.00653557	down
chr6	21342504	21342852	349	0.84138	-1.32844	0.00653998	up
chr3	42556025	42556307	283	-0.660144	0.755563	0.00654116	down
chr3	179027559	179027838	280	-1.65453	-1.34639	0.0065415	down
chr8	129900704	129900863	160	-0.959232	-1.37977	0.0065451	down
chr5	14560254	14560594	341	-0.724751	-0.66785	0.00655249	down
chr17	1562412	1562610	199	-1.31664	-0.685637	0.00656126	down
chr15	66214972	66215193	222	0.999077	-1.30105	0.00656441	up
chr4	163558741	163559051	311	-0.891295	0.604853	0.00656736	down
chr3	72550035	72550290	256	-0.863417	-0.854204	0.00656815	down
chr1	67441905	67442236	332	1.18795	-1.47614	0.00657268	up
chr12	7471817	7472029	213	1.23339	-1.54502	0.00657916	up
chr12	123271080	123271408	329	-0.767246	0.0505929	0.00659022	down
chr4	3179649	3179856	208	0.919357	-1.30094	0.00659396	up
chr19	17120201	17120402	202	-0.990061	-1.51263	0.00659513	down
chr12	22880820	22880974	155	-0.993762	-1.45114	0.00659664	down
chrX	124217940	124218285	346	-0.675528	0.929159	0.00659941	down
chr1	160519676	160519924	249	-1.75207	-0.852214	0.00660815	down
chr2	11784892	11785174	283	-0.764052	-0.73616	0.00661509	down
chr14	22790269	22790618	350	1.02943	-0.832936	0.00661819	up
chr7	34197832	34198061	230	1.1284	-1.70949	0.00662304	up
chr14	102057049	102057395	347	1.07955	-0.532946	0.00662441	up
chr12	31687100	31687446	347	0.848231	-0.699064	0.00662706	up
chr12	54126403	54126568	166	-0.945708	-1.29039	0.00662842	down
chr7	106502004	106502313	310	0.842868	-1.21721	0.00663585	up
chrX	47513317	47513666	350	-0.893344	-0.743471	0.00664222	down
chr6	56916867	56917084	218	1.12383	-1.63547	0.00664319	up
chr1	164650969	164651120	152	-1.02172	-1.6482	0.00664572	down
chr19	40404570	40404732	163	-0.910998	-0.783383	0.00664797	down
chr11	128483412	128483761	350	0.694959	-0.0915473	0.00664881	up
chr21	33948177	33948340	164	-0.620515	0.555716	0.00665786	down
chr15	90191396	90191661	266	0.941307	-0.742753	0.00666812	up
chr7	101180823	101181066	244	0.918182	-1.23229	0.00666864	up
chr1	88341559	88341721	163	1.20335	-1.7995	0.0066711	up
chr13	114067731	114067932	202	-0.874992	-0.564731	0.00667991	down
chr14	98210137	98210300	164	-0.998972	-1.02873	0.00668466	down
chr14	65860983	65861333	351	-0.964487	-0.805315	0.00669194	down
chr21	44919905	44920067	163	-0.846902	-1.05353	0.00669423	down
chr11	114316163	114316338	176	-1.49827	-0.919128	0.00670351	down
chr1	212759803	212759981	179	0.81333	-0.864373	0.0067047	up
chr7	30276109	30276458	350	-1.12786	-0.937898	0.00670606	down
chr1	153805075	153805231	157	-0.993494	-0.751961	0.00671208	down
chr1	108709365	108709542	178	-0.899803	-1.06084	0.00671381	down
chr1	145996898	145997110	213	-0.654301	0.679171	0.00671604	down
chr5	170551130	170551464	335	0.781302	-0.929376	0.00671677	up
chr11	58726741	58727081	341	-0.958692	-0.72361	0.00672118	down
chrX	15751749	15751910	162	-1.12674	-0.644499	0.00672177	down
chr19	13886940	13887290	351	-0.765067	0.489823	0.00672248	down
chr2	159144789	159145138	350	-0.934571	-0.793508	0.00673309	down
chr1	111739350	111739699	350	0.633594	0.910297	0.00673551	up
chr5	131364434	131364602	169	-0.991037	-1.05178	0.00674345	down
chr17	8807008	8807357	350	1.06994	-0.354542	0.00674603	up
chr2	101987112	101987458	347	-0.857346	-0.469684	0.00674738	down
chr21	45087008	45087214	207	-0.9941	-1.21393	0.00674973	down
chrX	102713334	102713629	296	-1.0674	-1.28902	0.00675517	down
chr1	160711761	160712105	345	-0.541363	1.39489	0.00675664	down
chrX	149909860	149910134	275	-0.835941	-0.425134	0.00676528	down
chr8	100847263	100847428	166	-0.977614	-0.717016	0.00676738	down
chr2	151771618	151771966	349	0.937083	-0.535634	0.00676796	up
chr5	33994888	33995234	347	-0.849737	-1.3844	0.00677158	down
chr4	108359331	108359678	348	-0.971859	-0.333254	0.00677176	down
chr2	81213639	81213989	351	-1.32407	-1.67704	0.00678415	down
chr15	65778586	65778745	160	-1.13366	-1.27817	0.00679126	down
chr1	246319527	246319728	202	1.10992	-1.70659	0.00679261	up
chr12	117105868	117106211	344	-0.776189	-0.773769	0.00679801	down
chr8	11834235	11834556	322	-0.960218	-0.979904	0.00680505	down
chr8	143966568	143966918	351	-0.744485	0.517443	0.00680514	down
chr18	67265673	67265978	306	-1.02236	-1.01156	0.00683211	down
chr17	78442795	78443098	304	0.984627	-0.407362	0.00683675	up
chr7	80622230	80622402	173	-1.11703	-1.69938	0.00684056	down
chr16	14196602	14196874	273	-1.4371	-1.39349	0.0068467	down
chr19	6654994	6655196	203	-0.930619	-0.83737	0.00684873	down
chr7	3884696	3884878	183	0.961262	-1.37454	0.00684912	up
chr2	178377400	178377652	253	0.834341	-1.24408	0.00685142	up
chr1	2431220	2431532	313	0.860894	-0.613521	0.006852	up
chr14	61702118	61702275	158	-1.3066	-1.72172	0.00685513	down
chr14	19127716	19128009	294	0.916685	-1.17315	0.00686031	up
chr2	213284735	213284936	202	-0.792208	-0.897924	0.00686232	down
chr6	6407369	6407712	344	0.945006	-0.58223	0.00686535	up
chr7	136767612	136767935	324	-0.899215	-1.30726	0.00687484	down
chr5	160125594	160125756	163	-1.28588	-1.79994	0.00687851	down
chr16	80027090	80027440	351	0.78668	-0.581894	0.00688147	up
chr16	84519130	84519293	164	-0.813558	-0.320033	0.00688319	down
chr13	44481165	44481396	232	1.12136	-1.52163	0.00689028	up
chr6	107657808	107658038	231	0.723712	0.265145	0.00689501	up
chr8	89494033	89494382	350	-0.841888	-1.18292	0.00689558	down
chr16	87493412	87493579	168	-0.82953	-0.560179	0.00691191	down
chr6	134381994	134382261	268	0.880044	-1.45176	0.00691321	up
chr2	134739825	134740171	347	0.954364	0.0111529	0.00692156	up
chr22	39237539	39237707	169	-0.917355	-1.09461	0.00692275	down
chr4	183098701	183098862	162	-0.884314	-1.05535	0.00692444	down
chr2	96940037	96940348	312	0.876596	-1.14177	0.00692884	up
chr20	5112691	5112907	217	-0.555065	0.839802	0.00692915	down
chr13	30346808	30347000	193	-0.854778	-0.271568	0.00693615	down
chr5	54573869	54574101	233	0.895368	-1.44348	0.00694481	up
chr4	99359591	99359904	314	0.824809	-0.916531	0.00695217	up
chr16	35088	35350	263	0.864015	-0.5501	0.00695217	up
chr1	167110602	167110949	348	-1.36628	-1.20009	0.00695415	down
chr5	134381238	134381390	153	-1.12394	-1.41289	0.00696538	down
chr9	113228149	113228494	346	-1.20556	-0.694647	0.00696559	down
chr18	42348771	42349081	311	0.776195	-1.06374	0.00697157	up
chr10	32357382	32357596	215	-0.922887	-0.34697	0.00697281	down
chr13	44191512	44191856	345	-0.807109	0.264476	0.00697496	down
chr4	76548139	76548384	246	0.832967	-1.17468	0.00697528	up
chr17	40582710	40582910	201	-1.00363	-0.48662	0.00698436	down
chr10	26604349	26604696	348	-2.06705	-0.828787	0.00699006	down
chr2	104378907	104379057	151	-0.96051	-0.597108	0.00699012	down
chr19	2856677	2856983	307	-1.53812	-1.06096	0.00700466	down
chr16	4415476	4415816	341	0.57414	0.58171	0.00702449	up
chr8	17575996	17576157	162	-0.927838	-1.4144	0.00702592	down
chrX	40570767	40571108	342	-0.953268	-0.748309	0.00702681	down
chr18	74942349	74942538	190	-0.928297	-1.1797	0.00702792	down
chr7	28520704	28521008	305	-0.965698	-1.29031	0.00703122	down
chr15	101308722	101309065	344	0.803056	-1.05505	0.00703978	up
chr1	1393041	1393386	346	-0.811426	-1.17975	0.00704832	down
chr5	162969948	162970212	265	-0.83615	-1.3585	0.00704846	down
chr12	22115815	22115986	172	-1.11379	-1.78865	0.00705323	down
chr10	3660785	3661132	348	0.897776	-1.25975	0.00705391	up
chr5	78760433	78760783	351	0.837431	-0.618286	0.00705699	up
chr7	128351805	128351970	166	-0.992061	-0.880671	0.0070721	down
chr1	18160536	18160885	350	0.878929	-0.784634	0.00707479	up
chr6	26553431	26553625	195	-0.855503	-0.259117	0.00707506	down
chr1	6601036	6601386	351	0.541456	0.821476	0.00707702	up
chr1	175208835	175209094	260	-0.7739	-0.633206	0.00708283	down
chr14	100058396	100058584	189	-1.32119	-1.56558	0.00709169	down
chr16	57999716	57999868	153	-0.607795	0.178916	0.00709263	down
chr12	108846677	108846878	202	0.918268	-1.37473	0.00709626	up
chr17	83203562	83203742	181	-0.971901	-1.36719	0.00710436	down
chr9	5844771	5845108	338	-0.95158	-0.678094	0.00710894	down
chr17	79671967	79672168	202	0.797177	-1.05625	0.00711077	up
chr9	89405924	89406205	282	0.76262	-0.653622	0.00712119	up
chr1	33338844	33339182	339	0.87655	-0.753394	0.00712385	up
chr11	118305714	118306058	345	-0.908008	-0.0677577	0.00712568	down
chr15	74845651	74845828	178	-0.757532	-0.345314	0.00712613	down
chr1	29475359	29475576	218	0.86759	-1.05868	0.0071307	up
chr17	41178387	41178735	349	0.858164	-1.11948	0.00713075	up
chr10	61933986	61934146	161	-1.70602	-1.52193	0.00713478	down
chr6	36027910	36028063	154	-0.510213	1.42347	0.00713912	down
chr9	38091662	38091976	315	-0.825101	-1.2711	0.0071457	down
chr4	3222025	3222370	346	0.910831	-0.922162	0.00714643	up
chr10	110305955	110306130	176	-1.11817	-1.00396	0.00714771	down
chr7	135715222	135715376	155	0.856628	-1.09844	0.00716319	up
chr21	37072572	37072866	295	-0.493844	1.63249	0.00717075	down
chr21	14013975	14014292	318	0.828385	-0.539477	0.00717544	up
chr12	108131737	108132082	346	0.822883	-0.741809	0.00717663	up
chr6	165714954	165715288	335	0.810114	-0.78369	0.00717678	up
chr14	68820579	68820874	296	-0.688732	-0.288271	0.00719431	down
chr3	67737922	67738253	332	-0.815071	-0.137577	0.00719506	down
chr19	47158020	47158366	347	-0.726945	-0.389641	0.00719788	down
chr13	112791565	112791793	229	0.938994	-1.30181	0.00721183	up
chr15	63971035	63971340	306	-1.07749	-0.991688	0.00721212	down
chr5	116495158	116495359	202	-1.04314	-1.59166	0.00721677	down
chr6	39156846	39157025	180	1.04883	-1.53192	0.00721686	up
chr6	25369761	25369926	166	-1.38868	-0.928151	0.00722311	down
chr13	43055250	43055426	177	-0.7825	-0.616243	0.00723296	down
chr1	112466180	112466530	351	0.576751	1.00049	0.00723628	up
chr20	51372304	51372654	351	0.738597	-0.488363	0.00723948	up
chr2	73984830	73985043	214	-0.944361	-0.243426	0.00725143	down
chr5	162525353	162525627	275	0.85045	-1.10004	0.00725451	up
chr4	52751245	52751422	178	-0.887108	-1.1811	0.00725573	down
chr11	3894215	3894562	348	0.804098	0.0992732	0.00726263	up
chr8	37881885	37882235	351	0.881442	0.331167	0.00726559	up
chr1	42053139	42053479	341	-1.05832	-1.07386	0.00727131	down
chr3	23743925	23744084	160	1.01747	-1.45259	0.00728931	up
chr7	132666444	132666692	249	-0.818552	-0.643613	0.00728936	down
chr6	20205705	20205893	189	-0.937358	-1.54344	0.00729381	down
chr12	11500972	11501125	154	-1.27944	-1.30919	0.00729573	down
chr19	57584270	57584451	182	-0.899697	-0.675419	0.00730438	down
chr6	44219366	44219702	337	0.825642	-0.39779	0.00730455	up
chr22	17907945	17908194	250	0.846945	-1.13203	0.00730668	up
chr19	12065244	12065532	289	-0.961462	-0.9114	0.00731215	down
chr9	137672987	137673336	350	0.671293	-0.0756281	0.00731432	up
chr17	40069791	40070032	242	-0.85317	-0.622721	0.00731467	down
chr3	112463360	112463664	305	-0.988632	-0.824991	0.00731983	down
chr11	1541501	1541843	343	0.906412	-0.762226	0.00732188	up
chr8	42712608	42712951	344	-1.30545	-0.934207	0.00732588	down
chr2	88809251	88809479	229	-0.839072	-1.19507	0.00733474	down
chr4	95293041	95293391	351	-1.08362	-0.739305	0.00734412	down
chr4	99405483	99405817	335	-0.909261	-0.845477	0.00735842	down
chr15	74121899	74122190	292	0.806891	-0.912519	0.00736235	up
chr19	3070603	3070757	155	-1.11054	-1.21518	0.00736557	down
chr6	139375617	139375768	152	-0.579579	0.948462	0.00736626	down
chr8	34978397	34978735	339	-0.857053	-1.17915	0.0073703	down
chr3	9362043	9362215	173	-1.37103	-2.04913	0.00737414	down
chr6	128032130	128032480	351	-0.848511	-0.952031	0.00737785	down
chr4	117835568	117835882	315	0.912358	-1.06746	0.00737955	up
chr6	135479196	135479392	197	0.886251	-1.32388	0.0073815	up
chr1	163275282	163275542	261	1.19501	-1.68242	0.00738248	up
chr13	113634335	113634684	350	-0.992749	-0.0822597	0.00738509	down
chrX	153739786	153740123	338	-0.850841	-1.0331	0.00739598	down
chr12	5656450	5656775	326	0.90403	-1.19696	0.0074002	up
chr2	111380991	111381203	213	-0.727675	-0.251524	0.00741075	down
chr22	40116572	40116765	194	-0.831317	-0.481256	0.00742565	down
chr11	76637516	76637864	349	0.792637	-0.426344	0.00743053	up
chr7	99980416	99980761	346	0.806886	-0.865301	0.00743392	up
chr13	48303097	48303330	234	-0.962715	-0.501913	0.00744208	down
chr6	30259283	30259632	350	0.664315	0.270183	0.00744419	up
chr19	50741331	50741665	335	-0.907793	-1.14775	0.00744823	down
chr4	96028801	96028974	174	-0.956265	-1.50572	0.00745352	down
chr6	25625820	25626002	183	0.999528	-1.55606	0.00745404	up
chr5	38556543	38556893	351	-1.39505	-1.13751	0.00745541	down
chr14	85584575	85584832	258	1.00502	-1.3436	0.00745605	up
chr1	150552151	150552494	344	0.927266	-0.427953	0.00745742	up
chr3	127590670	127591017	348	0.421072	2.30748	0.00745756	up
chrX	65601325	65601488	164	-0.862432	-1.08624	0.00746533	down
chr5	150412263	150412584	322	0.591176	0.826752	0.00746654	up
chr8	81002919	81003267	349	-0.778656	-0.915581	0.00748338	down
chr2	101823659	101823828	170	-0.827585	-1.00501	0.00748558	down
chr9	87717404	87717734	331	0.760192	-0.941619	0.00748869	up
chr7	138803995	138804331	337	0.843703	-1.03874	0.00749698	up
chr10	99869973	99870280	308	-0.830667	-0.772537	0.00750128	down
chr3	176079309	176079515	207	-0.883917	-1.29601	0.00750739	down
chr12	89353495	89353845	351	0.567463	0.39089	0.00750762	up
chr15	76163414	76163759	346	0.868921	-0.685534	0.0075083	up
chr15	66255003	66255160	158	0.926389	-1.36775	0.00751311	up
chr2	42652173	42652510	338	-0.923697	-0.434951	0.00751649	down
chr13	28139780	28139955	176	-0.752968	-0.270753	0.00752404	down
chr2	118856031	118856186	156	-0.91754	-0.933782	0.00752603	down
chr2	231672512	231672862	351	1.09081	0.21759	0.00752884	up
chr1	201042747	201042912	166	-1.11162	-1.09932	0.00753901	down
chr1	67674369	67674582	214	-1.11346	-0.897992	0.00753971	down
chr14	104443092	104443364	273	0.911455	-0.700918	0.00754263	up
chr3	30332204	30332553	350	-0.872204	-0.567878	0.00755057	down
chr7	6395968	6396171	204	-0.781727	-1.31917	0.00757673	down
chr17	45620117	45620636	520	-0.552073	1.9514	0.00757838	down
chr19	4304472	4304822	351	-0.909736	-0.928209	0.00758376	down
chr1	158809895	158810243	349	-0.997428	-1.41587	0.00758685	down
chr12	3948153	3948383	231	-1.17513	-0.658474	0.00759088	down
chr2	68206135	68206482	348	-0.972842	-0.93499	0.00759378	down
chr4	173538520	173538869	350	-0.80979	-0.856942	0.00759597	down
chr19	55385021	55385222	202	-0.660275	0.0224353	0.00760236	down
chr14	98103757	98104097	341	-1.20141	-0.701759	0.00760345	down
chr5	55096626	55096786	161	-0.937626	-1.12832	0.007606	down
chr14	99729987	99730293	307	-0.750856	-0.514562	0.00761345	down
chr6	27502886	27503234	349	-0.791405	-0.262986	0.0076143	down
chr2	204023158	204023438	281	-1.1429	-0.915447	0.00761545	down
chr1	237435985	237436321	337	-0.838158	-1.228	0.0076168	down
chr3	51467926	51468121	196	0.859335	-1.46142	0.0076337	up
chr17	3913855	3914158	304	0.618656	0.773912	0.00763622	up
chr2	113324820	113325156	337	-1.18372	-1.05013	0.00763658	down
chr2	7468094	7468428	335	-0.80866	-0.29015	0.00763825	down
chr8	104588742	104588916	175	-0.920104	-1.00305	0.00764659	down
chr1	19990701	19990986	286	1.1307	-1.56445	0.00765089	up
chr10	28280724	28281070	347	-0.849003	-1.17694	0.00765312	down
chr1	198614585	198614922	338	-1.04321	-0.628883	0.00766013	down
chr7	41940594	41940744	151	0.986376	-1.41088	0.0076667	up
chr1	154748080	154748418	339	-0.716195	-0.277837	0.00766703	down
chr22	22422725	22423067	343	0.875257	-0.356701	0.00767538	up
chr2	8298827	8299177	351	0.849599	-0.268379	0.00767855	up
chr19	12914142	12914488	347	-0.617822	0.250583	0.00769197	down
chr14	22003136	22003308	173	-1.17877	-0.896259	0.00769424	down
chr8	345721	346071	351	0.882271	-1.01528	0.00769663	up
chr17	39016786	39017133	348	-0.787244	0.151829	0.00770086	down
chr22	38681548	38681722	175	-0.803231	-0.33425	0.00770461	down
chr5	110726990	110727161	172	-1.16827	-1.00252	0.00770974	down
chr17	16952810	16953021	212	-0.830929	-1.11866	0.00771495	down
chr10	84234120	84234373	254	0.777988	-1.0038	0.00773265	up
chr8	56017081	56017397	317	0.830152	-1.17591	0.00774426	up
chr11	73289315	73289664	350	0.735856	0.249146	0.00774485	up
chr5	55978414	55978623	210	-1.00868	-0.82699	0.00775211	down
chr2	226924081	226924276	196	-0.917913	-1.56936	0.00775595	down
chr5	150411349	150411617	269	0.633976	0.488598	0.00775763	up
chr8	133072137	133072475	339	-0.646356	0.381796	0.00775823	down
chr4	2798471	2798813	343	0.634506	0.299489	0.00776592	up
chr1	110319474	110319817	344	0.844279	-1.17765	0.00777175	up
chr3	134598744	134599024	281	0.945531	-1.12006	0.00778645	up
chr17	39547946	39548239	294	-0.761464	-0.572091	0.00778697	down
chr3	36399457	36399678	222	1.04002	-1.44678	0.00779446	up
chr5	73447501	73447970	470	-1.06017	-0.908577	0.00779808	down
chr6	5851600	5851851	252	-0.623167	0.286594	0.00780141	down
chr22	39557413	39557753	341	-0.86725	-0.704674	0.00780274	down
chr17	69115936	69116278	343	1.04412	-1.26366	0.00780808	up
chr10	96700716	96701065	350	0.890722	-0.361042	0.00780957	up
chr15	43353068	43353230	163	-0.995016	-1.5736	0.0078237	down
chr18	13282463	13282763	301	-0.968488	-0.631936	0.00782398	down
chr13	110183271	110183444	174	1.01501	-1.5805	0.0078266	up
chr6	126252282	126252491	210	0.930635	-1.50112	0.007827	up
chr8	134333089	134333419	331	-0.683	-0.240704	0.00783106	down
chr19	34308996	34309345	350	-1.07164	-0.705063	0.0078373	down
chr3	139836711	139837048	338	-0.812712	-1.16635	0.00784096	down
chr12	110141416	110141739	324	-0.95925	-1.45647	0.00785292	down
chr2	238635065	238635283	219	0.844136	-1.2117	0.00785789	up
chr2	241315602	241315952	351	0.348278	3.50983	0.00786254	up
chr3	188712426	188712743	318	0.880665	-0.867532	0.00786315	up
chr3	45694007	45694194	188	-0.817784	0.111403	0.00786317	down
chr8	19458224	19458572	349	-1.13758	-0.695815	0.0078639	down
chrX	47556498	47556653	156	-0.80109	-0.15536	0.00786554	down
chr13	76914289	76914449	161	1.3416	-1.906	0.00787053	up
chr2	3045541	3045862	322	0.980412	-0.630339	0.00787123	up
chr10	70559181	70559353	173	-0.577736	0.551492	0.00787139	down
chr8	109574767	109574977	211	0.852555	-1.0366	0.00787569	up
chr16	83165393	83165595	203	-0.957849	-1.43606	0.00787686	down
chr14	68507518	68507690	173	-0.938291	-0.769498	0.00788066	down
chrX	72572902	72573193	292	-0.879682	-0.637398	0.00788233	down
chr13	74070041	74070387	347	-0.789028	0.130535	0.00788769	down
chr4	6696715	6696926	212	-0.705912	-0.28397	0.00789857	down
chr17	29706744	29706923	180	-0.725374	0.353731	0.00790793	down
chr7	144391791	144392095	305	-0.979293	-0.749374	0.00790934	down
chrX	45801062	45801389	328	-1.82381	-1.40677	0.00791276	down
chr19	46209088	46209437	350	0.922526	-0.828273	0.00791294	up
chr22	22934948	22935180	233	0.919899	-0.807969	0.00792374	up
chr5	35883050	35883228	179	-0.956308	-1.1815	0.00792982	down
chr8	8283612	8283842	231	-0.899944	-1.38241	0.00793131	down
chr2	959420	959764	345	0.987598	-1.3169	0.00793823	up
chr9	109101841	109102191	351	-1.12251	-0.609341	0.00795328	down
chr2	467951	468101	151	-1.13467	-1.53103	0.00796547	down
chr15	25775542	25775891	350	0.79173	-0.719023	0.00796925	up
chr5	16630000	16630157	158	-1.60365	-1.29041	0.00797525	down
chr5	131529717	131529876	160	-0.918464	-1.4827	0.00797622	down
chr4	38455546	38455895	350	-0.926673	-1.05717	0.007986	down
chr11	104163802	104163965	164	-1.00772	-1.02122	0.00798648	down
chr5	120346074	120346225	152	1.14154	-1.60056	0.00799683	up
chr21	24438782	24439104	323	-1.18287	-1.74244	0.00800478	down
chr1	64371615	64371905	291	0.905294	-1.43097	0.00800883	up
chr17	1325860	1326083	224	-0.927957	-1.50303	0.0080152	down
chr7	97324274	97324513	240	1.04408	-1.52003	0.00802141	up
chr3	112304141	112304316	176	-0.799742	-0.735397	0.00802296	down
chr1	229410711	229410871	161	1.03811	-1.53508	0.00802455	up
chr11	10323025	10323245	221	-1.37007	-1.12488	0.00802832	down
chr8	128224697	128224927	231	-0.863009	-1.10355	0.00802909	down
chr11	125626463	125626616	154	-0.841374	-0.669528	0.00803418	down
chr15	101406955	101407169	215	0.873324	-1.20057	0.00803485	up
chr2	18113611	18113790	180	-1.20836	-1.7538	0.00804021	down
chr12	47215496	47215844	349	-0.696431	-0.376765	0.00804583	down
chr6	35710300	35710481	182	-1.25271	-1.00857	0.00806111	down
chr12	123475000	123475343	344	-0.906541	-0.348338	0.00806732	down
chr11	34784307	34784494	188	1.10007	-1.74487	0.00807233	up
chr8	89992750	89993097	348	-0.842026	-1.09799	0.00808217	down
chr12	46585847	46586197	351	-0.882543	-0.436098	0.00808503	down
chr1	93681623	93681972	350	0.823624	-0.62631	0.00809078	up
chr20	4803424	4803674	251	-1.07609	-1.56542	0.00809505	down
chr21	35438668	35439006	339	0.746362	-0.394914	0.00810812	up
chr10	11149286	11149438	153	-0.919077	-0.932446	0.00810954	down
chr14	94145950	94146174	225	-0.957347	-1.64073	0.00811691	down
chr12	22904503	22904712	210	-1.03657	-1.57807	0.00811898	down
chr4	119363408	119363754	347	-1.31096	-0.458291	0.00812653	down
chr3	27881936	27882093	158	-1.43095	-1.22687	0.00813161	down
chr20	42739922	42740147	226	0.88033	-1.30342	0.00813432	up
chr7	30157190	30157536	347	-0.825076	-0.416008	0.00815015	down
chr3	108605616	108605806	191	-0.96169	-1.08993	0.00815219	down
chr3	32114534	32114742	209	-0.699854	0.522938	0.0081529	down
chr5	141664831	141664981	151	-0.94585	-0.943761	0.00816078	down
chr5	2495295	2495500	206	0.91839	-1.38145	0.00816351	up
chr1	22694989	22695331	343	0.818672	-0.818401	0.00816996	up
chr3	114285704	114286006	303	-1.01146	-1.01884	0.00820168	down
chr10	100551805	100552142	338	0.874202	-1.0805	0.0082097	up
chr8	15877289	15877457	169	0.832333	-1.45172	0.00821949	up
chr9	31598007	31598349	343	-1.27224	-1.03939	0.00822116	down
chr4	168619062	168619216	155	1.03497	-1.57848	0.00822282	up
chrX	39969361	39969688	328	-0.968076	-0.998107	0.00822887	down
chr1	12345851	12346190	340	-0.888775	-0.930889	0.00823523	down
chr15	22664886	22665042	157	-1.23819	-1.01903	0.00823614	down
chr7	808656	808830	175	1.02309	-1.49465	0.00823877	up
chrX	65822105	65822451	347	-0.854926	-0.53398	0.00823965	down
chr15	95864462	95864809	348	-1.25667	-1.06053	0.00825087	down
chr21	25977207	25977374	168	-1.18999	-1.69089	0.00825362	down
chr5	126446919	126447078	160	-1.08909	-1.23154	0.00826375	down
chr16	67581524	67581746	223	-1.21233	-1.7627	0.00826963	down
chr5	137194397	137194627	231	-1.00698	-1.28477	0.00827852	down
chr7	76437941	76438132	192	0.776742	-0.452964	0.00828864	up
chr1	30765700	30765889	190	-0.909156	-1.39573	0.0082927	down
chrX	129759561	129759813	253	-0.617522	0.0851562	0.00829293	down
chr8	11491918	11492266	349	0.989969	-0.336297	0.00829345	up
chr7	100369144	100369494	351	0.953368	1.10667	0.00829465	up
chr19	54208108	54208458	351	0.634194	0.447	0.00829537	up
chr22	22161886	22162236	351	0.929998	-0.586419	0.00830857	up
chr3	161978941	161979171	231	0.811094	-1.10944	0.00831331	up
chr4	55793514	55793850	337	0.773671	-0.952946	0.00831656	up
chr7	25951495	25951793	299	-0.91969	-0.0932481	0.00831657	down
chr11	69078966	69079183	218	-0.79632	-1.00267	0.00831866	down
chr1	148389152	148389309	158	-1.33156	-1.12507	0.00832044	down
chr11	69357818	69358159	342	0.928772	-0.771728	0.00832617	up
chr3	196112018	196112368	351	-0.86457	-0.582122	0.00832682	down
chr8	133499852	133500061	210	-0.618296	1.19138	0.00833415	down
chr11	118359819	118359975	157	-1.07176	-0.800254	0.00834167	down
chr1	22698119	22698324	206	0.924349	-1.20042	0.00834296	up
chr8	48846801	48847126	326	-0.81004	-1.24615	0.00834347	down
chr13	106473246	106473478	233	0.798881	-1.02515	0.00834428	up
chr4	22515635	22515878	244	-1.43589	-0.895662	0.00834469	down
chr4	142703922	142704272	351	-0.685745	0.264759	0.00835744	down
chr10	23534355	23534628	274	-1.113	-1.15371	0.00835872	down
chr13	50594391	50594740	350	0.735464	-0.175213	0.00835969	up
chr7	467686	467889	204	-1.16312	-1.61471	0.00836051	down
chr15	68053849	68054031	183	-0.786036	-0.0850065	0.00836206	down
chr2	53994465	53994669	205	-0.987102	-0.680126	0.00836493	down
chr5	38878061	38878356	296	0.996399	-1.28882	0.00837103	up
chr4	25424682	25424880	199	-0.995333	-1.52586	0.00838861	down
chr6	119310458	119310736	279	0.957326	-1.07763	0.0083972	up
chr8	56321140	56321459	320	0.789621	-0.956099	0.00840095	up
chr16	79381755	79382062	308	-0.95197	-0.913325	0.00840439	down
chr5	151214601	151214951	351	0.60026	0.488793	0.00840724	up
chr17	30600545	30600772	228	0.600518	0.72636	0.00841006	up
chr2	174717336	174717686	351	-0.737434	-0.253671	0.00841438	down
chr17	32104189	32104539	351	-0.878157	-1.0415	0.00841661	down
chr21	45310149	45310339	191	0.782241	-0.944244	0.00841727	up
chr19	52536497	52536775	279	-0.695364	-0.168447	0.00842004	down
chr7	100627018	100627188	171	-0.828557	-0.344287	0.00842013	down
chr3	122577893	122578059	167	-0.970047	-0.924371	0.00842417	down
chr17	64081708	64082056	349	-0.938491	-0.768867	0.00842446	down
chr19	47861194	47861432	239	0.778887	-0.989432	0.00842633	up
chr9	131739471	131739696	226	-1.16799	-0.715495	0.00843292	down
chr17	80758783	80759043	261	-0.927247	-0.719885	0.00843449	down
chr1	173917262	173917521	260	1.05749	-1.55122	0.00843675	up
chr14	56471085	56471420	336	0.899863	-0.673472	0.00844856	up
chr9	16354913	16355190	278	0.909241	-1.1683	0.00845821	up
chr6	90661017	90661355	339	0.958602	-1.16092	0.00845929	up
chr18	62644989	62645297	309	0.81933	-1.1651	0.00846429	up
chrX	133749448	133749790	343	-0.850638	-0.0832146	0.00846757	down
chr7	44588496	44588650	155	-0.930732	-1.40622	0.00846876	down
chr12	47824209	47824548	340	-0.647001	0.0933005	0.00847398	down
chr7	50312282	50312451	170	-0.831242	-0.777521	0.00847468	down
chr11	9855724	9855880	157	1.17112	-1.85948	0.0084748	up
chr15	28921082	28921266	185	-1.13382	-1.14095	0.00847599	down
chr12	11500603	11500947	345	-0.788623	-0.188827	0.00848022	down
chr7	34940785	34940998	214	0.989096	-1.56128	0.00848501	up
chr2	7059258	7059601	344	-1.04235	1.34471	0.00848874	down
chr21	42201597	42201941	345	-0.785728	-0.881918	0.0084931	down
chr11	6218831	6219141	311	-0.791249	-1.18725	0.00850735	down
chr17	20555275	20555472	198	0.912781	-0.599891	0.00851923	up
chr1	165149780	165149952	173	1.09923	-1.506	0.00852261	up
chr11	1167840	1168024	185	0.805206	-1.127	0.00852925	up
chr22	29226459	29226696	238	-0.921166	-1.28253	0.00852971	down
chr9	70258216	70258388	173	-0.805201	-0.377986	0.00853016	down
chr2	202636220	202636380	161	-0.706703	-0.109686	0.00853367	down
chr11	122703899	122704247	349	-0.831891	-1.31013	0.00854664	down
chr7	135170621	135170971	351	-0.451081	1.52749	0.00854786	down
chr3	44477842	44478028	187	-1.0635	-0.91898	0.00854858	down
chr17	56519975	56520138	164	-0.931015	-1.39488	0.00855194	down
chr17	76989960	76990170	211	-0.939327	-1.25725	0.00855232	down
chr3	39783749	39784098	350	0.823538	-1.2236	0.00855388	up
chr1	234731151	234731367	217	-0.878534	0.0495731	0.00855546	down
chr8	11858679	11859029	351	0.800851	-0.548321	0.0085561	up
chr10	61902632	61902980	349	-0.631102	0.79954	0.00856021	down
chr10	110077533	110077857	325	-1.42108	-0.625166	0.00856405	down
chr17	50621549	50621838	290	0.830368	-0.789087	0.0085777	up
chr5	14455813	14456161	349	0.94828	-1.24027	0.00858571	up
chr8	144852238	144852581	344	-0.694921	-0.214526	0.00858766	down
chr6	134317468	134317728	261	-0.953025	-0.737371	0.00858795	down
chr3	67790081	67790401	321	-0.916373	-0.839569	0.00860225	down
chr19	44692508	44692675	168	-1.08122	-1.12838	0.00860759	down
chr1	84479107	84479366	260	-0.545095	1.08465	0.00861055	down
chr4	90127273	90127622	350	0.736306	0.347999	0.00861338	up
chr16	11665092	11665244	153	-0.856844	-0.665505	0.00861741	down
chrX	72169454	72169634	181	-0.910376	-0.677471	0.00863231	down
chr2	26259295	26259566	272	-0.868198	-1.46917	0.00864937	down
chr13	40389589	40389749	161	-0.762233	-0.495781	0.00865335	down
chr11	15937608	15937913	306	0.821936	-1.27288	0.00866059	up
chr9	101017000	101017241	242	0.93432	-1.50734	0.00866451	up
chr11	108239094	108239431	338	-0.816938	-0.339073	0.00867941	down
chr20	45469807	45470020	214	0.935409	-1.3076	0.00868399	up
chr2	64366970	64367149	180	0.877804	-1.32893	0.00868403	up
chr15	63436819	63437169	351	-0.732504	0.251797	0.00868434	down
chr6	136510877	136511128	252	-0.972027	-1.26361	0.00869273	down
chr7	84194611	84194776	166	-1.41248	-1.64579	0.00870074	down
chr17	76753415	76753616	202	-0.769827	-0.239474	0.00870337	down
chr10	5094702	5094880	179	-0.981585	-1.00071	0.00870536	down
chr7	157386942	157387117	176	-0.942723	-0.901274	0.00871009	down
chr11	57051499	57051751	253	-1.13229	-1.642	0.00871606	down
chr3	156762665	156763011	347	0.832955	-1.2387	0.00871829	up
chr4	88672992	88673252	261	-0.921152	-1.12124	0.00872565	down
chr16	29962314	29962533	220	-0.646462	-0.201479	0.00872629	down
chr22	22450512	22450860	349	0.813651	-0.488192	0.00872665	up
chr3	36787352	36787699	348	0.749259	-0.662435	0.00873065	up
chr3	57155320	57155531	212	-0.882365	-1.33522	0.00873176	down
chr5	163437069	163437284	216	-0.718341	-0.0913975	0.00873252	down
chr15	57323312	57323491	180	0.843545	-1.39229	0.00874227	up
chr20	36638633	36638854	222	-0.984939	-1.34666	0.00874254	down
chr3	39485556	39485862	307	-0.907334	-1.34343	0.00874828	down
chr3	129087968	129088203	236	-0.894212	-0.758137	0.00874972	down
chr3	11665461	11665669	209	0.989213	-1.38694	0.00875341	up
chrX	10199232	10199582	351	0.852055	-0.533287	0.00875564	up
chr15	101610643	101610875	233	0.933327	-1.00829	0.0087615	up
chrX	53088326	53088525	200	-0.885122	-0.888504	0.008762	down
chr1	151791179	151791340	162	-0.818085	-0.971665	0.00876506	down
chr3	46926969	46927309	341	0.79687	-0.154247	0.00876526	up
chr2	124109494	124109695	202	0.940449	-1.41603	0.00876941	up
chr5	23179264	23179465	202	-0.911683	-1.31336	0.00877205	down
chr2	87404776	87405000	225	-1.01637	-1.30727	0.00877307	down
chr6	125791427	125791648	222	-0.622036	-0.0421731	0.00877335	down
chr5	56034205	56034402	198	1.35035	-1.96148	0.00877621	up
chr3	42652656	42653000	345	0.788549	-0.244407	0.00879069	up
chr17	67402509	67402769	261	-0.966576	-1.07534	0.00879378	down
chr10	114513432	114513677	246	-1.57593	-0.986006	0.0088002	down
chr2	20446820	20447170	351	0.450725	1.98128	0.00881079	up
chr1	76868637	76868864	228	-0.898677	-1.1827	0.00882486	down
chr17	74528557	74528902	346	0.850967	-0.43748	0.00883004	up
chr1	193448992	193449262	271	-0.670391	-0.245216	0.00883495	down
chr3	119469246	119469456	211	-0.802864	-0.5942	0.00883639	down
chr14	100318244	100318509	266	0.558478	0.5713	0.00883712	up
chr19	42386966	42387305	340	0.543124	0.542646	0.00883799	up
chr15	90062437	90062784	348	-0.67339	-0.328052	0.00884752	down
chr18	12934530	12934780	251	-0.929496	-0.686047	0.0088542	down
chr16	15961573	15961800	228	-1.32202	-0.423873	0.00886884	down
chr11	45304351	45304562	212	0.936642	-1.29025	0.00887107	up
chr6	50851365	50851580	216	0.972055	-1.42193	0.00887187	up
chr3	133927872	133928045	174	-0.834336	-0.786409	0.00888034	down
chr11	50298048	50298229	182	-0.949205	-1.44809	0.00888423	down
chr3	52983531	52983879	349	-0.829284	1.26402	0.00889299	down
chr5	157204773	157205114	342	-1.29917	-0.467984	0.00889522	down
chr1	21195229	21195447	219	-0.994264	-1.39839	0.0088968	down
chr3	153624317	153624843	527	-0.833637	0.455997	0.00889829	down
chr6	41705859	41706446	588	0.744039	0.221414	0.0088984	up
chr11	18727731	18727915	185	-0.763854	-0.410004	0.00890174	down
chr16	69188142	69188421	280	-0.816933	-0.225396	0.00891081	down
chr10	46514956	46515229	274	0.899078	-0.451962	0.00891487	up
chr2	139171622	139171893	272	-1.01183	-1.28455	0.00891659	down
chr2	55150897	55151243	347	0.937154	-0.96366	0.00891944	up
chr9	92729301	92729649	349	0.799365	-0.470783	0.00892534	up
chr4	1201979	1202328	350	-0.46025	2.10672	0.00893462	down
chr11	92380250	92380585	336	-0.881618	-1.40692	0.00893544	down
chr1	89525483	89525737	255	-1.02732	-0.85546	0.00893716	down
chr11	108237075	108237248	174	-0.918362	-0.276205	0.0089439	down
chr10	43704241	43704469	229	0.862022	-0.994814	0.00894967	up
chr3	42881468	42881641	174	-1.00203	-1.20325	0.00895045	down
chr15	22758007	22758197	191	-0.865099	-0.886388	0.00895178	down
chr17	5221396	5221604	209	-0.976447	-0.908586	0.0089579	down
chr11	13661136	13661309	174	-0.994975	-1.69787	0.00895806	down
chr5	148465771	148465999	229	0.943683	-1.55007	0.00896114	up
chr6	41732603	41732760	158	-0.58847	1.08354	0.00896421	down
chr3	122384582	122384738	157	-0.934386	-0.872651	0.00897733	down
chr2	70948833	70949016	184	-0.842581	-0.854772	0.00898438	down
chr13	104984233	104984570	338	-1.15932	-0.981883	0.00898503	down
chr18	75941857	75942020	164	-1.39961	-2.02738	0.00898635	down
chr18	78403406	78403750	345	-0.810749	-1.00657	0.00898979	down
chr22	33316017	33316336	320	0.797798	-0.788613	0.00899081	up
chr16	67518121	67518458	338	0.905323	-0.57255	0.00899673	up
chr9	136043443	136043792	350	0.872709	-0.991374	0.00901262	up
chr21	36079238	36079545	308	-0.743741	-0.122613	0.0090158	down
chr1	10555644	10555989	346	0.801286	-1.02392	0.00902399	up
chr19	32692800	32692980	181	-0.771676	-0.872894	0.00903314	down
chr8	1298754	1299044	291	0.844161	-1.2413	0.00903458	up
chr17	41008722	41009072	351	0.849727	-1.00261	0.00903969	up
chr19	52297668	52297825	158	-0.868903	-0.759163	0.00904264	down
chr22	48354576	48354809	234	0.946377	-1.32084	0.00904433	up
chr19	14207179	14207524	346	-0.529127	1.4273	0.00904971	down
chr20	16709052	16709401	350	-1.07987	-1.09722	0.00906825	down
chr5	149576062	149576390	329	-1.11108	-0.896443	0.00908111	down
chr10	119217447	119217742	296	-0.743921	-1.16834	0.00908138	down
chr17	1198036	1198384	349	0.560649	0.849733	0.00908362	up
chr18	5159166	5159461	296	-1.4701	-0.648807	0.00908693	down
chr17	4304782	4304940	159	-0.901123	-1.21938	0.00909674	down
chr4	140790865	140791209	345	0.879451	-0.499948	0.00910323	up
chr6	28447004	28447335	332	-0.798726	-1.11357	0.00910643	down
chr7	16712970	16713317	348	0.876714	-1.31858	0.00910646	up
chr5	149121907	149122221	315	0.786547	-1.19029	0.00910932	up
chr16	51524591	51524843	253	0.997581	-1.53793	0.00911871	up
chr17	16790543	16790880	338	0.756392	-0.984015	0.00912076	up
chr20	1731875	1732209	335	-1.89283	-1.40788	0.00912462	down
chr2	98149294	98149644	351	-0.931226	-0.76828	0.00914186	down
chr12	12563074	12563240	167	-0.636054	0.197293	0.0091431	down
chr10	91804118	91804442	325	1.05477	-1.457	0.00916285	up
chrX	65723740	65724089	350	-0.813513	-0.53069	0.00916568	down
chr14	105747435	105747765	331	0.856747	-0.594746	0.00917467	up
chr6	157382251	157382412	162	-0.748028	-0.350816	0.00917956	down
chr11	10623648	10623825	178	-0.83913	-0.752327	0.00918065	down
chr10	70540487	70540820	334	0.837083	-0.589186	0.0091901	up
chr4	38818922	38819175	254	-0.803266	-1.27365	0.00919149	down
chr19	18223680	18223869	190	-0.983594	-1.55014	0.00920641	down
chr12	67516070	67516320	251	-0.683652	-0.313198	0.00921196	down
chr2	191858208	191858414	207	1.1521	-1.66215	0.00921203	up
chr16	50335566	50335901	336	-0.844487	-0.225558	0.00921635	down
chr14	66273315	66273648	334	0.886699	-1.15336	0.00921805	up
chr6	155255041	155255193	153	1.44384	-1.92359	0.00922179	up
chr1	198621318	198621505	188	-0.413157	1.71457	0.00922605	down
chr19	41931326	41931620	295	-0.761321	-0.918722	0.00922753	down
chr9	71224028	71224378	351	-0.855715	-1.06872	0.00923487	down
chr10	87660061	87660407	347	0.809655	-0.900265	0.00924054	up
chr1	81428596	81428770	175	-1.06586	-1.76145	0.00924261	down
chr13	41271926	41272271	346	-1.05538	-0.395984	0.00924714	down
chr2	204967228	204967574	347	-0.668188	0.135004	0.00924893	down
chr8	23455019	23455365	347	-0.806574	-0.108169	0.00924941	down
chr12	27534539	27534885	347	-1.3808	-1.00112	0.00924949	down
chrX	1592020	1592237	218	-0.783813	-0.874191	0.00924987	down
chr2	134670387	134670736	350	-0.536703	1.6775	0.00925873	down
chr2	45345420	45345585	166	-0.820129	-1.37241	0.0092622	down
chr2	111395409	111395652	244	-0.767151	-1.02991	0.00927709	down
chr21	34198857	34199140	284	-0.781472	-0.552221	0.00927821	down
chr19	6460509	6460682	174	-0.346106	2.58628	0.00928865	down
chr11	61110831	61111023	193	-0.809271	-0.419814	0.00929628	down
chr20	40991445	40991792	348	0.685883	0.358571	0.00929794	up
chr21	34009723	34009994	272	-0.900431	-1.46589	0.00929803	down
chr16	8908855	8909061	207	-1.01607	-1.44916	0.00929835	down
chr2	174833799	174834144	346	-0.755546	-0.98927	0.00930492	down
chr15	28948567	28948908	342	-0.662506	0.476355	0.00930693	down
chr11	94731304	94731560	257	-0.851299	-1.47225	0.00931276	down
chr7	91064528	91064729	202	1.08936	-1.73438	0.00931599	up
chr4	40199511	40199663	153	-1.06154	-0.695861	0.00931991	down
chr10	133329569	133329723	155	-0.864705	-1.00339	0.00935235	down
chr5	168529962	168530264	303	0.851574	-0.98216	0.00935397	up
chr3	141019300	141019640	341	0.932286	-0.505389	0.00935805	up
chrX	119273536	119273882	347	-0.937247	-0.705443	0.00936095	down
chr8	124564470	124564996	527	-0.681405	0.791225	0.00936794	down
chr15	91448360	91448512	153	-1.24686	-1.64416	0.00936964	down
chr6	45620387	45620548	162	-0.975732	-1.21628	0.00937232	down
chr2	68735146	68735466	321	-0.782706	-0.426009	0.00937536	down
chr18	25168622	25168860	239	0.851386	-1.29214	0.00937667	up
chr8	70616859	70617114	256	-1.10454	-0.380708	0.00937733	down
chr2	42141659	42141814	156	-1.42441	-1.51286	0.00937887	down
chr1	24964798	24964965	168	-0.908582	-0.470496	0.00937952	down
chr21	28992372	28992525	154	-0.835768	-0.807846	0.00938237	down
chr20	55103790	55103975	186	-1.0823	-1.67106	0.00938381	down
chr5	151164670	151165135	466	-0.921122	-1.25401	0.00938713	down
chr19	13103102	13103336	235	0.838561	0.576199	0.00939809	up
chr19	54285678	54286021	344	0.733479	-0.185754	0.00940245	up
chr4	80336097	80336308	212	-0.868761	-1.08679	0.00940437	down
chr20	38033083	38033299	217	-0.58432	0.487856	0.00941847	down
chr9	33227035	33227384	350	0.87012	-0.677086	0.00941925	up
chr12	88480349	88480693	345	-0.783935	-1.1517	0.00942343	down
chr1	56566209	56566407	199	0.926445	-1.58166	0.00944092	up
chr2	102240704	102241035	332	0.739667	-0.0882921	0.00944456	up
chr5	180684905	180685078	174	-1.01187	-0.88912	0.00944538	down
chr9	21597334	21597655	322	-0.909187	-1.44864	0.00944555	down
chr22	49867912	49868257	346	-0.871937	0.201997	0.00945113	down
chr1	85201940	85202225	286	-0.714508	0.635989	0.00946295	down
chr6	159677615	159677799	185	-1.19878	-1.79412	0.0094666	down
chr22	44068766	44069116	351	0.817081	0.0872584	0.00947641	up
chr8	59107809	59108147	339	-1.3636	-1.02536	0.00949003	down
chr12	107177613	107177951	339	0.724419	-0.899284	0.00949384	up
chr9	107637748	107637998	251	0.749245	-0.615154	0.00949786	up
chr11	63917026	63917366	341	-0.943463	-0.800709	0.00949973	down
chr20	56049726	56049911	186	1.08912	-1.62417	0.00950053	up
chr15	38652973	38653323	351	-0.577964	1.61515	0.0095117	down
chr10	9052774	9053078	305	-0.990663	-1.42344	0.00952749	down
chr6	42008154	42008370	217	-0.996088	-1.30565	0.00952953	down
chr13	55870537	55870724	188	1.2427	-1.82139	0.00953762	up
chr3	186476384	186476546	163	-0.990678	-1.63345	0.00953956	down
chr14	21965098	21965448	351	-0.980129	-0.71236	0.00954007	down
chr1	155910838	155911033	196	-0.785209	-0.800078	0.00954902	down
chr7	127477867	127478212	346	-0.879327	-0.998557	0.00955004	down
chr3	38024925	38025275	351	0.279392	4.01064	0.00955783	up
chr7	63568668	63568955	288	1.05051	-0.307336	0.0095597	up
chr5	143738756	143739067	312	0.824147	-1.20863	0.00956227	up
chr20	10434807	10434995	189	-0.813655	-0.186594	0.00956675	down
chr14	96496496	96496650	155	-1.18615	-1.82545	0.0095669	down
chrX	45806422	45806644	223	-0.842739	-0.53939	0.00956863	down
chr3	56787851	56788201	351	-0.646759	0.845605	0.00957114	down
chr11	118699956	118700171	216	-0.744109	-0.417363	0.00957385	down
chr15	76260314	76260515	202	0.903605	-1.1452	0.00957532	up
chr11	126796884	126797069	186	0.979948	-1.31533	0.00957768	up
chr1	161117448	161117680	233	-0.649172	-0.107799	0.00957845	down
chr8	1301398	1301607	210	-0.955276	-1.40435	0.00957911	down
chr15	44554955	44555305	351	-0.975361	-0.74131	0.00957932	down
chr1	239719648	239719998	351	-0.633907	1.16372	0.00958928	down
chr5	57369619	57369951	333	0.880325	-1.39172	0.00960555	up
chr17	21764666	21765006	341	0.836727	-0.466506	0.00960803	up
chr7	154753674	154753891	218	1.0273	-1.55846	0.00961175	up
chr15	64322908	64323099	192	-1.0797	-1.73988	0.00963605	down
chr6	110349389	110349598	210	0.915929	-1.34518	0.00964124	up
chr18	24631833	24632011	179	0.90479	-1.30251	0.00964191	up
chr10	87252	87590	339	0.85095	-0.64039	0.00965036	up
chr21	14063519	14063762	244	1.3606	-0.479184	0.00965713	up
chr10	24952009	24952184	176	-0.759513	-0.904409	0.00965879	down
chr16	12147703	12148052	350	-0.937098	-0.899886	0.00966184	down
chr12	50508012	50508204	193	-1.18527	-0.924047	0.0096692	down
chr11	6228552	6228809	258	-1.06648	-1.31126	0.00967596	down
chr2	98485230	98485402	173	-1.03524	-0.894903	0.00967997	down
chr21	42200920	42201157	238	-1.35878	-0.772269	0.00968055	down
chr7	140376070	140376393	324	-0.837744	-0.316033	0.00968237	down
chr18	47025233	47025443	211	1.64081	0.542967	0.00968907	up
chr14	68772759	68773098	340	-0.891007	-0.36081	0.00969122	down
chr4	108004278	108004586	309	-0.918018	-0.780916	0.00969669	down
chr8	37417803	37418082	280	0.926874	-1.2319	0.00970164	up
chr7	27368184	27368522	339	0.896598	-0.779895	0.00970793	up
chr2	112345433	112345615	183	1.18718	-1.71425	0.00971474	up
chr10	109664579	109664911	333	0.752708	-1.02844	0.00972618	up
chr3	194685665	194686015	351	0.532072	0.548939	0.00972634	up
chr20	18496677	18496930	254	-0.90594	-0.838656	0.00972821	down
chr9	15337522	15337872	351	0.835552	-1.19049	0.00973348	up
chr21	35932338	35932680	343	0.688719	-0.1555	0.00974145	up
chr1	30541442	30541672	231	0.803425	-1.18296	0.00974209	up
chr9	5352664	5353012	349	-0.809897	-0.599999	0.00974738	down
chrX	21373644	21373952	309	-0.850312	-0.584745	0.00975494	down
chr16	78894917	78895250	334	-0.881631	-0.658697	0.00975518	down
chr20	38692429	38692724	296	-0.898612	-1.39354	0.00976474	down
chr17	79043186	79043518	333	0.916851	-0.777391	0.00977641	up
chr6	232957	233281	325	0.762476	-1.00246	0.00977771	up
chr4	158902616	158902965	350	-0.868429	-1.06676	0.00979841	down
chr1	3883317	3883524	208	-0.927834	-1.16024	0.00980713	down
chr12	103387484	103387681	198	0.962701	-1.4726	0.00982884	up
chr15	28890856	28891203	348	-0.725824	0.24714	0.00982905	down
chr16	10878607	10878957	351	0.750011	-0.554975	0.00983001	up
chr11	96014005	96014170	166	-1.06302	-1.06594	0.00983075	down
chr1	233112912	233113262	351	0.722836	-0.504361	0.00983423	up
chr5	68683666	68684009	344	0.776633	-1.00942	0.00983783	up
chr18	76704291	76704508	218	0.766796	-1.18781	0.00984157	up
chr9	89529652	89530002	351	-1.39622	-0.516385	0.00984847	down
chr18	68714583	68714733	151	-0.779954	-0.830539	0.00985498	down
chr3	136196337	136196687	351	0.38133	2.64476	0.00986074	up
chr5	140612015	140612364	350	0.871994	-0.862252	0.00986275	up
chr4	136848750	136848981	232	-1.1094	-1.69041	0.0098631	down
chr16	30382424	30382773	350	-0.457954	1.41014	0.00987121	down
chr3	115792286	115792629	344	-0.814869	-0.359406	0.00987501	down
chr18	2403584	2403799	216	0.936081	-1.38646	0.00987813	up
chr11	111379571	111379878	308	0.684384	0.0176169	0.00988315	up
chr11	102413635	102413872	238	-1.30714	-1.03548	0.00988895	down
chr14	68369277	68369445	169	-0.925659	-1.41974	0.00989477	down
chr3	108124415	108124725	311	0.583451	0.549196	0.00989632	up
chr6	7202061	7202411	351	0.784628	-0.133602	0.00990155	up
chr9	42388309	42388653	345	0.951847	0.109911	0.00990446	up
chr1	57032890	57033120	231	0.976664	-1.45877	0.00991451	up
chr9	124184767	124185035	269	1.10722	-1.59365	0.00991461	up
chr15	70509322	70509672	351	0.790403	-0.589139	0.00991533	up
chr3	4867969	4868129	161	-0.849756	-0.958531	0.00991779	down
chr5	172777943	172778156	214	-0.777361	-0.18861	0.00992159	down
chr6	142232224	142232448	225	-0.896872	-0.765638	0.00992367	down
chr1	88136449	88136694	246	0.958315	-1.49825	0.00993822	up
chr20	58286810	58287108	299	0.765775	-1.01351	0.00993931	up
chr11	88844957	88845301	345	-0.976444	-0.630091	0.00995038	down
chr18	45814915	45815107	193	0.898762	-1.43628	0.00995684	up
chr2	127024730	127025357	628	0.859217	-0.752516	0.00995688	up
chr16	57413406	57413756	351	0.82801	-0.519953	0.00995866	up
chr2	200889869	200890059	191	-0.656062	0.166746	0.00996188	down
chr1	8970888	8971098	211	-0.6202	0.189471	0.00996633	down
chr8	56073780	56073979	200	-0.866092	-0.569425	0.00997783	down
chrX	73943883	73944076	194	-1.01872	-0.925816	0.00998203	down
chr11	17285746	17286096	351	-0.614156	0.82283	0.00998332	down
chr16	29640939	29641289	351	-0.932067	-0.561409	0.00998419	down
chr20	3093402	3093741	340	-0.625673	0.467385	0.00998849	down
chr14	70935005	70935194	190	-0.985594	-0.911954	0.00999317	down
chr7	37343006	37343248	243	-0.489823	0.947208	0.009994	down
chr14	50082538	50082794	257	-0.556623	0.224808	0.00999456	down
chr5	119287454	119287760	307	-0.837262	0.0150814	0.00999723	down
chr5	146542304	146542571	268	-0.972955	-0.945559	0.00999846	down
chrX	123765335	123765565	231	-1.02921	-1.10039	0.0100049	down
[truncated: 8,599 more rows]

## Sheet: S5C. ATACGWASdifferential gene 
gene ID	gene name	patient vs. control differential expression FDR	lowest eQTL GWAS p-value	lowest eQTL differential ATAC-seq p-value	lines of supporting evidence
ENSG00000109323	MANBA	0.069185	1.2518e-06	0.0064998	3
ENSG00000232629	HLA-DQB2	0.14185	1.3776e-173	0.0035337	3
ENSG00000187862	TTC24	0.011098	0.079396	0.033177	2
ENSG00000172250	SERHL	0.036853	0.09834	0.047331	2
ENSG00000262074	SNORD3B-2	0.037119	0.15513	0.0064995	2
ENSG00000231793	DOC2GP	0.061257	0.012838	0.024753	2
ENSG00000034053	APBA2	0.090629	0.18476	0.0093069	2
ENSG00000130413	STK33	0.097126	0.024264	0.043897	2
ENSG00000212127	TAS2R14	0.10516	0.0067115	0.039851	2
ENSG00000064201	TSPAN32	0.10644	0.04413	0.010049	2
ENSG00000231389	HLA-DPA1	0.11864	7.8153e-17	0.053343	2
ENSG00000135845	PIGC	0.12728	0.49486	0.041329	2
ENSG00000211666	IGLV2-14	0.13041	1	0.0010426	2
ENSG00000158406	HIST1H4H	0.16472	2.6791e-11	0.11646	2
ENSG00000167077	MEI1	0.16592	0.0017422	0.031209	2
ENSG00000118514	ALDH8A1	0.17813	6.4691e-05	0.029229	2
ENSG00000261349	AL031432.2	0.17813	0.19142	0.030202	2
ENSG00000188820	CALHM6	0.17813	0.018403	0.040594	2
ENSG00000182670	TTC3	0.18142	0.011541	0.0071707	2
ENSG00000174446	SNAPC5	0.183	5.4471e-05	0.0075131	2
ENSG00000204516	MICB	0.28345	1.4041e-222	0.036537	2
ENSG00000196735	HLA-DQA1	0.28544	6.5804e-232	0.0035337	2
ENSG00000196126	HLA-DRB1	0.3856	2.6825e-152	0.0035337	2
ENSG00000179344	HLA-DQB1	0.45981	6.5804e-232	0.0035337	2
ENSG00000204681	GABBR1	0.50428	1.1623e-36	0.043818	2
ENSG00000182179	UBA7	0.55019	2.4264e-20	0.029424	2
ENSG00000026950	BTN3A1	0.55613	1.1225e-80	0.012114	2
ENSG00000240053	LY6G5B	0.55666	5.4112e-227	0.040366	2
ENSG00000214922	HLA-F-AS1	0.57039	5.0099e-152	0.040408	2
ENSG00000186470	BTN3A2	0.60031	1.1225e-80	0.0028292	2
ENSG00000145020	AMT	0.61132	2.4264e-20	0.029424	2
ENSG00000124549	BTN2A3P	0.61205	1.1225e-80	0.029635	2
ENSG00000204338	CYP21A1P	0.61343	2.2713e-245	0.036537	2
ENSG00000230521	AL645929.1	0.62198	4.1853e-89	0.020306	2
ENSG00000225864	AL645939.1	0.63025	1.9207e-135	0.024291	2
ENSG00000204632	HLA-G	0.64488	5.0099e-152	0.040408	2
ENSG00000243753	HLA-L	0.6769	2.137e-193	0.0074442	2
ENSG00000204525	HLA-C	0.70058	2.2713e-245	0.038595	2
ENSG00000181027	FKRP	0.71331	2.1187e-08	0.030886	2
ENSG00000004534	RBM6	0.71881	2.4264e-20	0.029424	2
ENSG00000237649	KIFC1	0.74703	5.1149e-89	0.039143	2
ENSG00000177479	ARIH2	0.75382	2.5214e-08	0.0023566	2
ENSG00000204305	AGER	0.76084	4.2498e-62	0.038595	2
ENSG00000230795	HLA-K	0.7721	5.0099e-152	0.03981	2
ENSG00000206344	HCG27	0.78117	2.2713e-245	0.02087	2
ENSG00000258388	PPT2-EGFL8	0.79563	8.2272e-245	0.025728	2
ENSG00000241106	HLA-DOB	0.80423	9.1678e-199	0.016425	2
ENSG00000198502	HLA-DRB5	0.8212	6.5804e-232	0.0035337	2
ENSG00000204314	PRRT1	0.83342	2.6825e-152	0.029635	2
ENSG00000204428	LY6G5C	0.84055	8.2272e-245	0.02087	2
ENSG00000004838	ZMYND10	0.85695	2.4264e-20	0.042293	2
ENSG00000206503	HLA-A	0.86594	4.1853e-89	0.040408	2
ENSG00000237541	HLA-DQA2	0.87127	2.6825e-152	0.0035337	2
ENSG00000231852	CYP21A2	0.87314	2.2713e-245	0.036537	2
ENSG00000124508	BTN2A2	0.87581	1.1225e-80	0.029635	2
ENSG00000229391	HLA-DRB6	0.87741	9.1678e-199	0.0035337	2
ENSG00000204622	HLA-J	0.89468	5.0099e-152	0.020306	2
ENSG00000227262	HCG4B	0.90555	5.0099e-152	0.024291	2
ENSG00000109320	NFKB1	0.91907	1.2518e-06	0.045389	2
ENSG00000206341	HLA-H	0.93423	5.0099e-152	0.020306	2
ENSG00000163599	CTLA4	0.94322	4.4204e-09	0.022005	2
ENSG00000096654	ZNF184	0.94634	8.6744e-21	0.0076143	2
ENSG00000204623	ZNRD1ASP	0.95092	5.0099e-152	0.03981	2
ENSG00000237669	AL671277.2	0.9522	5.0099e-152	0.03981	2
ENSG00000272221	AL645933.2	0.95712	2.2713e-245	0.014116	2
ENSG00000230069	LRRC37A15P	0.96222	1.2518e-06	0.0064998	2
ENSG00000124613	ZNF391	0.96636	8.6744e-21	0.0076143	2
ENSG00000066379	ZNRD1	0.97024	3.983e-50	0.03981	2
ENSG00000227766	AL671277.1	0.97066	2.137e-193	0.040408	2
ENSG00000241370	RPP21	0.97689	3.7125e-38	0.0074442	2
ENSG00000241549	GUSBP2	0.98018	9.1984e-81	0.048362	2
ENSG00000223534	HLA-DQB1-AS1	0.98637	9.1678e-199	0.0035337	2
ENSG00000204644	ZFP57	0.99245	5.0099e-152	0.020306	2
ENSG00000100968	NFATC4	3.1502e-11	0.3921	1	1
ENSG00000049323	LTBP1	1.6609e-10	0.014739	0.9485	1
ENSG00000010704	HFE	0.00016146	0.19787	1	1
ENSG00000109927	TECTA	0.00091318	0.24279	1	1
ENSG00000170917	NUDT6	0.0022893	0.00059624	0.38561	1
ENSG00000262902	MTCO1P40	0.0022893	0.06779	1	1
ENSG00000232229	LINC00865	0.0034329	0.059848	0.087682	1
ENSG00000119986	AVPI1	0.0034329	0.0028627	0.19154	1
ENSG00000261801	LOXL1-AS1	0.0034329	0.038702	0.26751	1
ENSG00000248445	SEMA6A-AS1	0.0034329	0.0041384	0.30951	1
ENSG00000110881	ASIC1	0.0034329	0.02507	0.84872	1
ENSG00000143498	TAF1A	0.0034329	0.38824	1	1
ENSG00000115539	PDCL3	0.0049642	0.03483	0.67401	1
ENSG00000114670	NEK11	0.0080389	0.0059916	0.59744	1
ENSG00000239264	TXNDC5	0.0080389	0.077274	1	1
ENSG00000095539	SEMA4G	0.0084661	0.00086222	1	1
ENSG00000267519	AC020916.1	0.011463	0.096473	1	1
ENSG00000146054	TRIM7	0.016379	0.027502	0.42179	1
ENSG00000165898	ISCA2	0.020986	0.14576	0.77098	1
ENSG00000266993	AL050343.1	0.023132	0.043783	1	1
ENSG00000112062	MAPK14	0.023886	0.041769	0.86862	1
ENSG00000122386	ZNF205	0.024748	0.19036	1	1
ENSG00000115607	IL18RAP	0.024822	0.012206	0.17712	1
ENSG00000158427	TMSB15B	0.03263	1	0.97903	1
ENSG00000143858	SYT2	0.038526	0.14162	1	1
ENSG00000197928	ZNF677	0.038526	0.14695	1	1
ENSG00000167608	TMC4	0.03973	0.027759	0.77012	1
ENSG00000165806	CASP7	0.039965	0.017772	0.088478	1
ENSG00000166444	ST5	0.040822	0.024264	0.7954	1
ENSG00000144712	CAND2	0.047851	0.32428	0.40351	1
ENSG00000008282	SYPL1	0.049966	0.61206	1	1
ENSG00000106686	SPATA6L	0.050679	0.1118	1	1
ENSG00000244219	TMEM225B	0.053474	0.13365	0.32925	1
ENSG00000116157	GPX7	0.056171	0.0080519	0.81751	1
ENSG00000103852	TTC23	0.058352	0.30249	0.10594	1
ENSG00000196656	AC004057.1	0.058352	0.33174	1	1
ENSG00000137309	HMGA1	0.060126	0.030887	1	1
ENSG00000198496	NBR2	0.061341	0.028197	0.14168	1
ENSG00000261659	Z92544.2	0.061956	0.0084718	1	1
ENSG00000172771	EFCAB12	0.062552	0.33394	0.54197	1
ENSG00000135686	KLHL36	0.06756	0.0044377	1	1
ENSG00000271730	AL390208.1	0.069185	1.1784e-05	0.080643	1
ENSG00000164465	DCBLD1	0.069185	0.031349	0.34759	1
ENSG00000268758	ADGRE4P	0.069185	0.11051	0.42442	1
ENSG00000197728	RPS26	0.069185	0.0033655	0.4922	1
ENSG00000152284	TCF7L1	0.070923	0.018512	1	1
ENSG00000105289	TJP3	0.073847	0.15091	1	1
ENSG00000092295	TGM1	0.074681	0.0018022	0.55507	1
ENSG00000265185	SNORD3B-1	0.074681	0.014427	1	1
ENSG00000187726	DNAJB13	0.074681	0.03567	1	1
ENSG00000211653	IGLV1-40	0.080487	0.019149	1	1
ENSG00000163959	SLC51A	0.082413	0.40714	1	1
ENSG00000068745	IP6K2	0.082596	6.3937e-05	0.94549	1
ENSG00000158747	NBL1	0.085658	0.0010594	0.66409	1
ENSG00000117713	ARID1A	0.087109	0.31414	1	1
ENSG00000225948	LINC02648	0.087109	0.42792	1	1
ENSG00000164056	SPRY1	0.096366	0.0014406	1	1
ENSG00000111727	HCFC2	0.099899	0.2736	1	1
ENSG00000260196	AC124798.1	0.10035	0.044541	1	1
ENSG00000267369	AC015911.7	0.10441	0.028221	0.14269	1
ENSG00000162722	TRIM58	0.10516	0.020746	1	1
ENSG00000186063	AIDA	0.10644	0.1248	1	1
ENSG00000032219	ARID4A	0.10802	0.24731	1	1
ENSG00000185088	RPS27L	0.10927	0.0021183	0.79413	1
ENSG00000198833	UBE2J1	0.11399	0.47754	0.17214	1
ENSG00000211685	IGLC7	0.11399	0.0010785	1	1
ENSG00000153902	LGI4	0.11399	0.047899	1	1
ENSG00000150756	ATPSCKMT	0.13817	0.0043137	1	1
ENSG00000268836	Z69706.1	0.13909	0.1598	1	1
ENSG00000188511	C22orf34	0.14185	0.0096201	0.10172	1
ENSG00000091490	SEL1L3	0.14185	0.042861	1	1
ENSG00000096872	IFT74	0.14266	0.021678	1	1
ENSG00000107863	ARHGAP21	0.14305	0.04295	0.10659	1
ENSG00000141664	ZCCHC2	0.14305	0.07887	1	1
ENSG00000103671	TRIP4	0.14305	0.1263	1	1
ENSG00000100889	PCK2	0.14353	0.25988	1	1
ENSG00000150637	CD226	0.14514	0.013176	0.94547	1
ENSG00000144488	ESPNL	0.15579	0.076005	0.7792	1
ENSG00000186652	PRG2	0.15579	0.00012299	1	1
ENSG00000182885	ADGRG3	0.15888	0.15213	1	1
ENSG00000205155	PSENEN	0.15993	0.0035643	1	1
ENSG00000174348	PODN	0.16472	0.032034	1	1
ENSG00000064042	LIMCH1	0.16753	0.053286	1	1
ENSG00000236540	AC006547.1	0.17194	0.086822	1	1
ENSG00000100591	AHSA1	0.17194	0.17766	1	1
ENSG00000225921	NOL7	0.17245	0.022982	0.2699	1
ENSG00000103005	USB1	0.17358	0.10061	1	1
ENSG00000111788	AC009533.1	0.17409	0.022664	0.050128	1
ENSG00000154760	SLFN13	0.17813	0.11901	0.059759	1
ENSG00000107771	CCSER2	0.17813	0.02588	0.079569	1
ENSG00000163754	GYG1	0.17813	0.012556	0.21993	1
ENSG00000205771	CATSPER2P1	0.17813	0.13939	0.28917	1
ENSG00000151320	AKAP6	0.17813	0.00026335	0.29913	1
ENSG00000107937	GTPBP4	0.17813	0.048988	0.63593	1
ENSG00000131149	GSE1	0.17813	0.041158	0.85236	1
ENSG00000111605	CPSF6	0.17813	0.018158	1	1
ENSG00000204262	COL5A2	0.17813	0.10246	1	1
ENSG00000116871	MAP7D1	0.17813	0.11675	1	1
ENSG00000122642	FKBP9	0.17813	0.1304	1	1
ENSG00000185163	DDX51	0.17813	0.50599	1	1
ENSG00000171824	EXOSC10	0.17854	0.3016	0.12754	1
ENSG00000189144	ZNF573	0.17854	0.061012	0.30215	1
ENSG00000100554	ATP6V1D	0.17957	0.0096947	0.35651	1
ENSG00000165219	GAPVD1	0.17957	0.12301	1	1
ENSG00000197165	SULT1A2	0.18249	0.00071998	0.39841	1
ENSG00000262202	AC007952.4	0.18249	0.037165	1	1
ENSG00000211648	IGLV1-47	0.18445	0.12048	0.93969	1
ENSG00000239653	PSMD6-AS2	0.18562	0.0055879	1	1
ENSG00000135966	TGFBRAP1	0.19253	0.080466	1	1
ENSG00000232021	LEF1-AS1	0.19253	0.59924	1	1
ENSG00000256690	AP001160.1	0.19944	0.064337	0.34811	1
ENSG00000196455	PIK3R4	0.21154	0.24593	0.029073	1
ENSG00000229043	AC091729.3	0.22199	0.010461	0.0061595	1
ENSG00000121281	ADCY7	0.2303	0.55413	0.0092163	1
ENSG00000134905	CARS2	0.23287	0.00019519	0.041297	1
ENSG00000178301	AQP11	0.24417	0.19834	0.031388	1
ENSG00000215912	TTC34	0.24633	2.7009e-08	0.14868	1
ENSG00000149573	MPZL2	0.25152	0.0009528	0.0071257	1
ENSG00000129484	PARP2	0.25405	0.031638	0.042422	1
ENSG00000103472	RRN3P2	0.25872	0.0088354	0.047457	1
ENSG00000164171	ITGA2	0.26898	0.042192	0.041826	1
ENSG00000262319	AC007952.6	0.29102	0.15513	0.0064995	1
ENSG00000187741	FANCA	0.31973	0.050436	0.022229	1
ENSG00000130177	CDC16	0.31973	0.019446	0.031672	1
ENSG00000158373	HIST1H2BD	0.32298	6.936e-70	1	1
ENSG00000232112	TMA7	0.32976	2.5214e-08	0.13462	1
ENSG00000111802	TDP2	0.33813	4.7226e-19	1	1
ENSG00000135968	GCC2	0.34082	0.026332	0.0063594	1
ENSG00000033050	ABCF2	0.34886	0.097823	0.026199	1
ENSG00000030110	BAK1	0.36496	2.0303e-08	0.20862	1
ENSG00000204287	HLA-DRA	0.36496	5.1149e-89	1	1
ENSG00000178202	KDELC2	0.36689	0.081843	0.014674	1
ENSG00000271550	BNIP3P11	0.37086	0.0042954	0.036542	1
ENSG00000013583	HEBP1	0.37151	0.0012233	0.04408	1
ENSG00000198563	DDX39B	0.37151	1.3088e-79	1	1
ENSG00000138735	PDE5A	0.37184	0.018369	0.0081265	1
ENSG00000227939	RPL3P2	0.37188	2.137e-193	1	1
ENSG00000204267	TAP2	0.37722	1.7089e-73	0.071091	1
ENSG00000170734	POLH	0.38375	0.13766	0.034399	1
ENSG00000168807	SNTB2	0.38928	6.1476e-06	0.2377	1
ENSG00000107890	ANKRD26	0.3904	0.056226	0.012807	1
ENSG00000185829	ARL17A	0.3928	0.007873	0.0026579	1
ENSG00000176731	C8orf59	0.4013	0.010198	0.015854	1
ENSG00000261556	SMG1P7	0.40979	0.053943	0.041214	1
ENSG00000166949	SMAD3	0.41888	0.0031742	0.031035	1
ENSG00000113621	TXNDC15	0.42355	0.018774	0.019518	1
ENSG00000262500	MAPK8IP1P1	0.42559	0.007873	0.0026579	1
ENSG00000135540	NHSL1	0.43444	0.074104	0.041307	1
ENSG00000227403	LINC01806	0.44251	0.0065821	0.041058	1
ENSG00000115306	SPTBN1	0.44452	0.039353	0.047203	1
ENSG00000243244	STON1	0.44647	0.015625	0.0032626	1
ENSG00000131378	RFTN1	0.44647	0.076947	0.0054355	1
ENSG00000064012	CASP8	0.44647	0.030509	0.040773	1
ENSG00000204264	PSMB8	0.44647	4.2498e-62	1	1
ENSG00000272529	AC090948.3	0.45371	0.076947	0.0054355	1
ENSG00000169442	CD52	0.45371	0.023415	0.022618	1
ENSG00000232677	LINC00665	0.45371	0.04778	0.046893	1
ENSG00000164048	ZNF589	0.45371	9.0264e-06	0.24584	1
ENSG00000204642	HLA-F	0.45371	1.2347e-07	1	1
ENSG00000227507	LTB	0.45604	2.9401e-147	1	1
ENSG00000204392	LSM2	0.47504	1.1966e-117	1	1
ENSG00000071246	VASH1	0.48275	0.0040554	0.021005	1
ENSG00000173511	VEGFB	0.48655	8.4237e-08	1	1
ENSG00000198894	CIPC	0.48829	0.090089	0.038833	1
ENSG00000167720	SRR	0.49914	0.028233	0.018334	1
ENSG00000262429	AC004771.4	0.50087	0.017355	0.0089579	1
ENSG00000112812	PRSS16	0.50098	1.86e-82	1	1
ENSG00000165409	TSHR	0.50184	0.025756	0.035234	1
ENSG00000197037	ZSCAN25	0.51039	0.30457	0.03504	1
ENSG00000214425	LRRC37A4P	0.51497	0.007873	0.0026579	1
ENSG00000138658	ZGRF1	0.51572	0.013374	0.013556	1
ENSG00000120071	KANSL1	0.52353	0.007873	0.0026579	1
ENSG00000139055	ERP27	0.52479	0.0066859	0.028394	1
ENSG00000027075	PRKCH	0.52675	1	0.038737	1
ENSG00000130340	SNX9	0.52772	0.073209	0.035703	1
ENSG00000112079	STK38	0.52898	0.016394	0.0065033	1
ENSG00000163833	FBXO40	0.52898	8.145e-05	0.019152	1
ENSG00000141627	DYM	0.53318	0.68088	0.03211	1
ENSG00000138311	ZNF365	0.53318	0.12729	0.049291	1
ENSG00000204351	SKIV2L	0.53318	1.0352e-91	0.11578	1
ENSG00000197381	ADARB1	0.54337	0.17931	0.0067497	1
ENSG00000154813	DPH3	0.55019	0.076947	0.0054355	1
ENSG00000136045	PWP1	0.55136	0.021364	0.033237	1
ENSG00000063438	AHRR	0.55152	0.11968	0.047313	1
ENSG00000223865	HLA-DPB1	0.55613	2.5284e-41	0.65674	1
ENSG00000076554	TPD52	0.55671	0.044382	0.035964	1
ENSG00000272498	AC090948.2	0.55749	0.055366	0.0054355	1
ENSG00000135587	SMPD2	0.5594	0.00046049	0.049616	1
ENSG00000237248	LINC00987	0.56224	0.061602	0.026838	1
ENSG00000164713	BRI3	0.56277	0.13283	0.041963	1
ENSG00000204410	MSH5	0.56336	3.8771e-11	1	1
ENSG00000168476	REEP4	0.5718	0.0047699	0.038298	1
ENSG00000183172	SMDT1	0.57352	0.0022256	0.013994	1
ENSG00000168159	RNF187	0.57352	0.15226	0.023038	1
ENSG00000167208	SNX20	0.57368	0.14143	0.0092163	1
ENSG00000124571	XPO5	0.57368	0.13766	0.034399	1
ENSG00000204420	MPIG6B	0.57368	5.8994e-49	1	1
ENSG00000213654	GPSM3	0.57368	3.3655e-35	1	1
ENSG00000196458	ZNF605	0.5751	0.016485	0.034176	1
ENSG00000163682	RPL9	0.57775	0.0033873	0.043946	1
ENSG00000146112	PPP1R18	0.57888	3.8134e-30	0.25529	1
ENSG00000121716	PILRB	0.5791	0.02926	0.021856	1
ENSG00000141293	SKAP1	0.5791	0.009476	0.049809	1
ENSG00000159214	CCDC24	0.58058	0.064832	0.036966	1
ENSG00000140265	ZSCAN29	0.58092	0.10917	0.0018999	1
ENSG00000272779	AC245060.4	0.58518	0.12048	0.043116	1
ENSG00000182183	SHISAL2A	0.58706	0.0079326	0.0417	1
ENSG00000166471	TMEM41B	0.58966	0.028205	0.012218	1
ENSG00000120451	SNX19	0.58967	0.15482	0.038543	1
ENSG00000176155	CCDC57	0.5903	0.047539	0.01831	1
ENSG00000157322	CLEC18A	0.5945	0.056689	0.0045093	1
ENSG00000110665	C11orf21	0.59623	0.04413	0.010049	1
ENSG00000178209	PLEC	0.59641	0.29413	0.0044221	1
ENSG00000130270	ATP8B3	0.59958	0.018576	0.03319	1
ENSG00000197077	KIAA1671	0.60006	0.020081	0.011417	1
ENSG00000167670	CHAF1A	0.60036	0.12795	0.027721	1
ENSG00000132434	LANCL2	0.60036	0.024875	0.044946	1
ENSG00000109452	INPP4B	0.60279	0.021747	0.0083574	1
ENSG00000100629	CEP128	0.60288	0.025756	0.035234	1
ENSG00000160867	FGFR4	0.6053	0.01778	0.0033383	1
ENSG00000184515	BEX5	0.6053	1	0.035622	1
ENSG00000270804	AC010326.4	0.6053	0.0016373	0.038999	1
ENSG00000198218	QRICH1	0.6053	2.5214e-08	0.1394	1
ENSG00000139410	SDSL	0.60586	0.02187	0.019586	1
ENSG00000174123	TLR10	0.60702	0.00039142	0.048804	1
ENSG00000196526	AFAP1	0.61256	0.035573	0.02436	1
ENSG00000272540	AL662797.1	0.61256	2.9401e-147	1	1
ENSG00000162704	ARPC5	0.61343	0.10254	0.032999	1
ENSG00000112763	BTN2A1	0.61343	6.936e-70	0.31235	1
ENSG00000225697	SLC26A6	0.61512	8.0086e-07	1	1
ENSG00000139998	RAB15	0.61612	0.10476	0.032319	1
ENSG00000272072	AC004492.1	0.61849	0.27548	0.016451	1
ENSG00000176153	GPX2	0.61941	0.057342	0.032319	1
ENSG00000021355	SERPINB1	0.61978	0.0050616	0.047009	1
ENSG00000232630	PRPS1P2	0.62323	0.0039403	0.011251	1
ENSG00000143878	RHOB	0.62608	0.10009	0.0088108	1
ENSG00000247157	LINC01252	0.62664	0.0067115	0.039851	1
ENSG00000204568	MRPS18B	0.62664	7.1332e-12	1	1
ENSG00000100225	FBXO7	0.63058	0.18622	0.0052541	1
ENSG00000173200	PARP15	0.63588	0.0012672	0.0084242	1
ENSG00000160185	UBASH3A	0.64015	1.897e-07	0.064455	1
ENSG00000096433	ITPR3	0.64015	2.0303e-08	1	1
ENSG00000259407	AC021739.2	0.64294	0.00048864	0.0010211	1
ENSG00000137411	VARS2	0.64375	2.2713e-245	0.18156	1
ENSG00000185905	C16orf54	0.6473	0.00029853	0.0098712	1
ENSG00000198793	MTOR	0.64898	0.3016	0.033364	1
ENSG00000105171	POP4	0.64967	0.083198	0.049795	1
ENSG00000268555	AC123912.4	0.65018	0.048775	0.048078	1
ENSG00000152767	FARP1	0.65206	0.012251	0.029603	1
ENSG00000261584	AL513548.1	0.65537	1.1225e-80	0.072544	1
ENSG00000272273	IER3-AS1	0.65607	3.2372e-11	1	1
ENSG00000114316	USP4	0.65755	4.1877e-17	0.88037	1
ENSG00000182541	LIMK2	0.65896	0.014215	0.020512	1
ENSG00000238018	AC093110.1	0.65917	0.039353	0.047203	1
ENSG00000109084	TMEM97	0.65953	0.12934	0.016341	1
ENSG00000248905	FMN1	0.66063	0.079052	0.017633	1
ENSG00000214892	USP8P1	0.66094	2.9401e-147	0.096165	1
ENSG00000053900	ANAPC4	0.66192	0.00090525	0.035965	1
ENSG00000270127	AC027020.2	0.66336	0.011583	0.014253	1
ENSG00000102572	STK24	0.66629	0.15171	0.029603	1
ENSG00000188199	NUTM2B	0.66998	0.021409	0.039255	1
ENSG00000259984	AL928711.1	0.67215	0.11912	0.030202	1
ENSG00000120093	HOXB3	0.67215	0.009476	0.049809	1
ENSG00000262714	AC007342.5	0.67462	0.11158	0.025429	1
ENSG00000107679	PLEKHA1	0.67462	0.0092854	0.044085	1
ENSG00000171045	TSNARE1	0.67522	0.0031354	0.012166	1
ENSG00000180573	HIST1H2AC	0.67522	2.175e-14	1	1
ENSG00000125245	GPR18	0.67568	0.0058736	0.00073069	1
ENSG00000261754	AC008555.1	0.67568	0.0013999	0.014971	1
ENSG00000122986	HVCN1	0.67568	0.0056128	0.045323	1
ENSG00000204435	CSNK2B	0.67568	2.213e-101	0.10877	1
ENSG00000133466	C1QTNF6	0.67591	0.026806	0.0045888	1
ENSG00000105186	ANKRD27	0.6769	0.017158	0.0090331	1
ENSG00000175899	A2M	0.68317	0.061602	0.026838	1
ENSG00000100100	PIK3IP1	0.68392	0.051425	0.023779	1
ENSG00000253729	PRKDC	0.68605	0.64293	0.015193	1
ENSG00000196636	SDHAF3	0.68689	0.023227	0.034399	1
ENSG00000272462	U91328.1	0.68716	1.6891e-23	0.10867	1
ENSG00000224557	HLA-DPB2	0.68927	6.9224e-121	0.36317	1
ENSG00000262539	AC005829.2	0.6897	0.007873	0.0026579	1
ENSG00000172530	BANP	0.69078	0.37662	0.022816	1
ENSG00000260910	LINC00565	0.69078	0.034495	0.026813	1
ENSG00000257242	LINC01619	0.6922	0.24456	0.026937	1
ENSG00000216809	AL589993.1	0.69286	0.0043834	0.022775	1
ENSG00000154898	CCDC144CP	0.69286	0.0023051	0.033626	1
ENSG00000136319	TTC5	0.69574	0.020201	0.042422	1
ENSG00000143870	PDIA6	0.69768	0.0019359	0.023187	1
ENSG00000084207	GSTP1	0.69906	0.012838	0.024753	1
ENSG00000205853	RFPL3S	0.70049	0.048421	0.011852	1
ENSG00000183431	SF3A3	0.70058	0.02925	0.011228	1
ENSG00000075826	SEC31B	0.70058	0.13471	0.02822	1
ENSG00000049247	UTS2	0.70058	0.020107	0.038283	1
ENSG00000263753	LINC00667	0.70411	0.0074849	0.025988	1
ENSG00000231500	RPS18	0.70684	1.6317e-59	0.67552	1
ENSG00000131323	TRAF3	0.70801	0.38759	0.02363	1
ENSG00000142949	PTPRF	0.7085	0.064756	0.036293	1
ENSG00000237945	LINC00649	0.70883	0.012683	0.0026831	1
ENSG00000169504	CLIC4	0.70907	0.013309	0.011628	1
ENSG00000167768	KRT1	0.70931	0.046506	0.024556	1
ENSG00000181315	ZNF322	0.71107	1.1415e-20	0.11646	1
ENSG00000091127	PUS7	0.71216	0.0038236	0.038791	1
ENSG00000271964	AC090948.1	0.71219	0.076947	0.0054355	1
ENSG00000204991	SPIRE2	0.7125	0.050436	0.022229	1
ENSG00000183386	FHL3	0.71331	0.02925	0.011228	1
ENSG00000166845	C18orf54	0.71331	0.1649	0.03594	1
ENSG00000267128	RNF157-AS1	0.71369	0.0086639	0.024824	1
ENSG00000198794	SCAMP5	0.71404	0.14223	0.0016027	1
ENSG00000246214	AC022113.1	0.71404	7.0914e-05	0.016337	1
ENSG00000270149	AL591806.3	0.71404	0.0010203	0.032571	1
ENSG00000204842	ATXN2	0.71404	5.0469e-10	0.29117	1
ENSG00000132623	ANKEF1	0.71466	0.13385	0.013868	1
ENSG00000112667	DNPH1	0.71782	0.13766	0.034399	1
ENSG00000211795	TRAV8-6	0.71881	0.10354	0.0095401	1
ENSG00000259006	AC092143.2	0.71881	0.2514	0.036035	1
ENSG00000123609	NMI	0.72199	0.15105	0.046753	1
ENSG00000204592	HLA-E	0.72199	1.4041e-222	0.28467	1
ENSG00000226314	ZNF192P1	0.72271	3.8797e-101	0.11576	1
ENSG00000121858	TNFSF10	0.72385	0.089475	0.00078963	1
ENSG00000229373	LINC00452	0.72524	0.034495	0.026813	1
ENSG00000241404	EGFL8	0.7308	2.7722e-70	1	1
ENSG00000109321	AREG	0.73124	0.42519	0.018076	1
ENSG00000226979	LTA	0.73144	1.5448e-31	1	1
ENSG00000176438	SYNE3	0.73158	0.15306	0.017993	1
ENSG00000198466	ZNF587	0.73158	0.0016373	0.038999	1
ENSG00000196141	SPATS2L	0.73212	0.00014361	0.018806	1
ENSG00000073605	GSDMB	0.73212	0.010816	0.025209	1
ENSG00000151640	DPYSL4	0.73266	0.093833	0.015547	1
ENSG00000204498	NFKBIL1	0.73266	1.4041e-222	0.56084	1
ENSG00000110092	CCND1	0.73414	0.016396	0.01817	1
ENSG00000160678	S100A1	0.73509	0.023114	0.027108	1
ENSG00000100227	POLDIP3	0.73678	0.034651	0.046502	1
ENSG00000273032	DGCR9	0.73773	0.0026928	0.032552	1
ENSG00000111860	CEP85L	0.73939	0.0043834	0.022775	1
ENSG00000102172	SMS	0.73944	1	0.0055235	1
ENSG00000106070	GRB10	0.73952	0.044713	0.026549	1
ENSG00000196696	AC009022.1	0.7399	0.009173	0.041214	1
ENSG00000226742	HSBP1L1	0.74029	0.046416	0.0298	1
ENSG00000273311	DGCR11	0.74125	0.0026928	0.032552	1
ENSG00000079335	CDC14A	0.74298	0.027489	0.017261	1
ENSG00000105339	DENND3	0.74493	0.033733	0.00042486	1
ENSG00000213760	ATP6V1G2	0.74573	2.2713e-245	0.19101	1
ENSG00000166851	PLK1	0.74709	0.44013	0.0039554	1
ENSG00000041802	LSG1	0.74736	0.11586	0.0097263	1
ENSG00000150764	DIXDC1	0.74745	0.00012909	0.010481	1
ENSG00000226942	IL9RP3	0.74792	0.26448	0.0069522	1
ENSG00000164938	TP53INP1	0.74852	0.15713	0.011523	1
ENSG00000211698	TRGV4	0.74892	0.019427	0.043937	1
ENSG00000196912	ANKRD36B	0.74978	8.1183e-05	0.020932	1
ENSG00000239521	CASTOR3	0.74978	0.067216	0.039635	1
ENSG00000197013	ZNF429	0.74978	0.024095	0.048078	1
ENSG00000234608	MAPKAPK5-AS1	0.75007	5.0469e-10	0.66016	1
ENSG00000165171	METTL27	0.75204	0.10114	0.040112	1
ENSG00000204257	HLA-DMA	0.75384	6.5804e-232	0.29238	1
ENSG00000128731	HERC2	0.75577	0.09079	0.025115	1
ENSG00000117868	ESYT2	0.75845	0.00063285	0.0031627	1
ENSG00000184014	DENND5A	0.75845	0.028205	0.031606	1
ENSG00000204439	C6orf47	0.75845	1.9707e-14	1	1
ENSG00000204344	STK19	0.76145	1.0352e-91	1	1
ENSG00000211792	TRAV14DV4	0.7623	0.015254	0.0095401	1
ENSG00000116977	LGALS8	0.76439	0.093325	0.027244	1
ENSG00000164649	CDCA7L	0.76444	0.12848	0.001849	1
ENSG00000154229	PRKCA	0.76444	0.011193	0.010378	1
ENSG00000204560	DHX16	0.76444	2.137e-193	0.97592	1
ENSG00000100027	YPEL1	0.76653	0.082175	0.024553	1
ENSG00000104093	DMXL2	0.76691	0.15717	0.043427	1
ENSG00000197142	ACSL5	0.768	0.0091963	0.025207	1
ENSG00000197696	NMB	0.768	0.0026482	0.032148	1
ENSG00000126231	PROZ	0.768	0.021756	0.038945	1
ENSG00000206052	DOK6	0.77287	3.3249e-07	0.79138	1
ENSG00000144791	LIMD1	0.77328	0.037913	0.0078632	1
ENSG00000197375	SLC22A5	0.77341	0.03164	0.02321	1
ENSG00000139517	LNX2	0.77462	0.10206	0.019151	1
ENSG00000135205	CCDC146	0.77489	0.011472	0.018733	1
ENSG00000173917	HOXB2	0.77517	0.009476	0.049809	1
ENSG00000224287	MSL3P1	0.77633	0.10032	0.0049767	1
ENSG00000128487	SPECC1	0.77653	0.0023051	0.033626	1
ENSG00000166278	C2	0.77653	3.7489e-88	1	1
ENSG00000172548	NIPAL4	0.77753	0.14588	0.044551	1
ENSG00000068654	POLR1A	0.77776	0.00091914	0.025489	1
ENSG00000085491	SLC25A24	0.77776	0.15183	0.041741	1
ENSG00000113319	RASGRF2	0.77897	0.017473	0.014564	1
ENSG00000182952	HMGN4	0.77897	1.6891e-23	0.32014	1
ENSG00000245958	AC093752.1	0.77992	0.018369	0.0081265	1
ENSG00000026297	RNASET2	0.78081	0.09955	0.0043125	1
ENSG00000148700	ADD3	0.78117	0.0094487	0.041776	1
ENSG00000127528	KLF2	0.78169	0.22246	0.03021	1
ENSG00000143248	RGS5	0.78225	0.0042994	0.030017	1
ENSG00000163945	UVSSA	0.78434	0.0034873	0.020659	1
ENSG00000107099	DOCK8	0.78735	0.00041897	0.0048137	1
ENSG00000128245	YWHAH	0.78932	0.056792	0.030349	1
ENSG00000137337	MDC1	0.78953	3.4253e-45	1	1
ENSG00000086062	B4GALT1	0.78957	0.071797	0.0024036	1
ENSG00000204387	C6orf48	0.78968	2.2713e-245	0.31229	1
ENSG00000119326	CTNNAL1	0.79163	0.02875	0.0079533	1
ENSG00000131697	NPHP4	0.79341	0.024769	0.0040604	1
ENSG00000100418	DESI1	0.79377	0.0017422	0.031209	1
ENSG00000267767	LINC01801	0.79379	0.0013999	0.014971	1
ENSG00000131634	TMEM204	0.79563	0.05272	0.015394	1
ENSG00000173480	ZNF417	0.79812	0.0016373	0.038999	1
ENSG00000123643	SLC36A1	0.79828	0.056469	0.020051	1
ENSG00000240024	LINC00888	0.79828	0.0086257	0.028416	1
ENSG00000219481	NBPF1	0.79828	0.078503	0.040422	1
ENSG00000266918	AC091132.3	0.80027	0.007873	0.0026579	1
ENSG00000242294	STAG3L5P	0.80423	0.02926	0.021856	1
ENSG00000175643	RMI2	0.80423	7.8543e-06	0.37678	1
ENSG00000152127	MGAT5	0.80502	0.0013706	0.035301	1
ENSG00000143882	ATP6V1C2	0.80521	0.0019359	0.023187	1
ENSG00000185808	PIGP	0.80574	0.11236	0.0071707	1
ENSG00000120915	EPHX2	0.80574	0.031933	0.019	1
ENSG00000147576	ADHFE1	0.80574	0.0045739	0.02126	1
ENSG00000169203	NPIPB12	0.80623	0.00029853	0.0098712	1
ENSG00000152117	AC073869.1	0.80652	0.071716	0.036997	1
ENSG00000088305	DNMT3B	0.80765	0.022986	0.010438	1
ENSG00000134460	IL2RA	0.80779	4.0561e-13	0.36669	1
ENSG00000271581	AL671883.2	0.80779	2.2713e-245	0.40952	1
ENSG00000204482	LST1	0.80867	8.2272e-245	0.10877	1
ENSG00000185112	FAM43A	0.8093	0.3299	0.0097263	1
ENSG00000246889	AP000487.1	0.81128	0.0072966	0.023449	1
ENSG00000183604	SMG1P5	0.81208	0.00029853	0.0098712	1
ENSG00000135778	NTPCR	0.81208	0.0085345	0.014518	1
ENSG00000198208	RPS6KL1	0.81208	0.19817	0.016659	1
ENSG00000230148	HOXB-AS1	0.81208	0.009476	0.049809	1
ENSG00000134815	DHX34	0.81298	0.045529	0.021807	1
ENSG00000127249	ATP13A4	0.81298	0.054307	0.02852	1
ENSG00000204472	AIF1	0.81592	5.4112e-227	0.077591	1
ENSG00000137185	ZSCAN9	0.81806	3.8797e-101	0.24675	1
ENSG00000240291	AL450384.2	0.8181	0.00079486	0.020698	1
ENSG00000203705	TATDN3	0.81902	0.0084973	0.012219	1
ENSG00000237037	NDUFA6-DT	0.81902	0.034651	0.046502	1
ENSG00000198064	NPIPB13	0.81943	0.00029853	0.0098712	1
ENSG00000111752	PHC1	0.82126	0.061602	0.026838	1
ENSG00000164978	NUDT2	0.82129	0.024477	0.04631	1
ENSG00000233806	LINC01237	0.82406	0.033502	0.018336	1
ENSG00000180385	EMC3-AS1	0.82451	0.0025432	0.029695	1
ENSG00000181007	ZFP82	0.8257	0.04778	0.046893	1
ENSG00000237984	PTENP1	0.82629	0.00051716	0.036804	1
ENSG00000141556	TBCD	0.82721	0.048096	0.012195	1
ENSG00000214826	DDX12P	0.82735	0.019035	0.025725	1
ENSG00000155893	PXYLP1	0.82882	0.00065051	0.025016	1
ENSG00000085871	MGST2	0.82924	0.00058546	0.025965	1
ENSG00000160183	TMPRSS3	0.82924	1.897e-07	0.064455	1
ENSG00000258289	CHURC1	0.82949	0.057342	0.032319	1
ENSG00000204161	TMEM273	0.82977	0.00069016	0.025092	1
ENSG00000236137	AL445231.1	0.83185	0.0013232	0.03359	1
ENSG00000228839	PIK3IP1-AS1	0.83265	0.051425	0.023779	1
ENSG00000163864	NMNAT3	0.83268	0.014342	0.017362	1
ENSG00000176463	SLCO3A1	0.83268	0.10709	0.04678	1
ENSG00000232934	AL157786.1	0.83354	0.0091963	0.025207	1
ENSG00000213719	CLIC1	0.83413	2.6825e-152	1	1
ENSG00000124126	PREX1	0.83553	0.0054932	0.030085	1
ENSG00000213626	LBH	0.83579	0.23786	0.012777	1
ENSG00000158769	F11R	0.83579	0.0067697	0.032571	1
ENSG00000162913	OBSCN-AS1	0.8376	0.037919	0.018359	1
ENSG00000119979	FAM45A	0.8376	0.050154	0.029925	1
ENSG00000130684	ZNF337	0.83825	0.00038824	0.047776	1
ENSG00000198937	CCDC167	0.83941	0.16922	0.010956	1
ENSG00000172460	PRSS30P	0.83947	0.0055812	0.035645	1
ENSG00000164674	SYTL3	0.83947	0.011913	0.046884	1
ENSG00000182372	CLN8	0.84065	0.015045	0.01245	1
ENSG00000178449	COX14	0.84149	0.02507	0.040805	1
ENSG00000051825	MPHOSPH9	0.84181	0.00010936	0.022738	1
ENSG00000079337	RAPGEF3	0.84181	0.010894	0.025578	1
ENSG00000129055	ANAPC13	0.84248	0.088803	0.028041	1
ENSG00000070081	NUCB2	0.84288	0.050335	0.030956	1
ENSG00000143643	TTC13	0.84308	0.039601	0.029455	1
ENSG00000182985	CADM1	0.84499	0.054325	0.00061695	1
ENSG00000182472	CAPN12	0.8452	0.013073	0.042085	1
ENSG00000204469	PRRC2A	0.8458	3.3655e-35	1	1
ENSG00000119969	HELLS	0.8464	0.095679	0.034234	1
ENSG00000151150	ANK3	0.84699	0.015557	0.029501	1
ENSG00000163297	ANTXR2	0.84699	0.038178	0.035881	1
ENSG00000231074	HCG18	0.84699	1.7851e-50	1	1
ENSG00000168803	ADAL	0.8478	0.0023852	0.0018999	1
ENSG00000108578	BLMH	0.84802	0.19918	0.024755	1
ENSG00000273154	AL121845.3	0.84931	0.17649	0.0046018	1
ENSG00000204599	TRIM39	0.84944	3.2334e-24	1	1
ENSG00000075240	GRAMD4	0.84981	0.15101	0.044713	1
ENSG00000136068	FLNB	0.85102	0.016145	0.024707	1
ENSG00000168818	STX18	0.85112	0.056823	0.020914	1
ENSG00000213676	ATF6B	0.85181	3.3655e-35	1	1
ENSG00000159479	MED8	0.85271	0.064832	0.036293	1
ENSG00000213689	TREX1	0.853	9.0264e-06	1	1
ENSG00000197599	CCDC154	0.85358	0.10437	0.031744	1
ENSG00000112406	HECA	0.85376	0.020931	0.0017815	1
ENSG00000121350	PYROXD1	0.85382	0.0014781	0.041443	1
ENSG00000263503	MAPK8IP1P2	0.85412	0.007873	0.0026579	1
ENSG00000159228	CBR1	0.85412	0.057236	0.0090158	1
ENSG00000176700	SCAND2P	0.85435	0.00023839	0.032148	1
ENSG00000132128	LRRC41	0.85551	0.011793	0.013811	1
ENSG00000102393	GLA	0.85695	1	0.025567	1
ENSG00000163141	BNIPL	0.85949	0.013481	0.0059156	1
ENSG00000169085	VXN	0.86131	0.0037064	0.02126	1
ENSG00000164039	BDH2	0.86131	1.2518e-06	0.20439	1
ENSG00000100462	PRMT5	0.86134	0.015813	0.01347	1
ENSG00000168899	VAMP5	0.8619	0.042435	0.025859	1
ENSG00000128482	RNF112	0.86257	0.15513	0.0064995	1
ENSG00000105136	ZNF419	0.86271	0.21704	0.042195	1
ENSG00000204371	EHMT2	0.86298	3.3655e-35	1	1
ENSG00000260686	AC008669.1	0.86331	0.06586	0.025565	1
ENSG00000185272	RBM11	0.86354	0.0027242	0.020634	1
ENSG00000143924	EML4	0.86447	0.0052186	0.022964	1
ENSG00000218052	ADAMTS7P4	0.86594	0.0057591	0.0011293	1
ENSG00000124588	NQO2	0.86594	0.19265	0.030583	1
ENSG00000204713	TRIM27	0.8673	1.4097e-25	0.79117	1
ENSG00000184271	AC139768.1	0.86806	0.09619	0.04451	1
ENSG00000204580	DDR1	0.86806	9.3198e-12	1	1
ENSG00000139610	CELA1	0.87019	0.09619	0.0019647	1
ENSG00000083828	ZNF586	0.87115	0.0016373	0.038999	1
ENSG00000145730	PAM	0.87125	0.0049635	0.03163	1
ENSG00000241058	NSUN6	0.87182	0.024247	0.020698	1
ENSG00000122783	CYREN	0.87214	0.014328	0.0085479	1
ENSG00000065809	FAM107B	0.87502	0.047565	0.017929	1
ENSG00000245105	A2M-AS1	0.87502	0.019435	0.026838	1
ENSG00000145029	NICN1	0.87678	2.4264e-20	0.15776	1
ENSG00000100368	CSF2RB	0.8772	0.10626	0.036765	1
ENSG00000204444	APOM	0.8772	1.4041e-222	0.886	1
ENSG00000159648	TEPP	0.87721	0.0062502	0.020065	1
ENSG00000172273	HINFP	0.87727	0.18115	0.01732	1
ENSG00000100311	PDGFB	0.87984	5.1204e-05	0.0069227	1
ENSG00000185379	RAD51D	0.88004	0.064991	0.0015903	1
ENSG00000182022	CHST15	0.88004	0.036534	0.018105	1
ENSG00000228223	HCG11	0.88004	1.1225e-80	0.3533	1
ENSG00000102174	PHEX	0.88138	1	0.0055235	1
ENSG00000151914	DST	0.88138	0.035398	0.0066432	1
ENSG00000234745	HLA-B	0.88157	2.2713e-245	0.19101	1
ENSG00000182742	HOXB4	0.88363	0.030738	0.049809	1
ENSG00000160194	NDUFV3	0.88374	0.035409	0.010066	1
ENSG00000110925	CSRNP2	0.88439	0.09619	0.04451	1
ENSG00000186204	CYP4F12	0.88459	0.0059876	0.016089	1
ENSG00000240065	PSMB9	0.88459	1.0929e-46	0.41665	1
ENSG00000112425	EPM2A	0.88781	0.025083	0.0040412	1
ENSG00000198951	NAGA	0.88802	0.034651	0.013994	1
ENSG00000154153	RETREG1	0.88802	7.0914e-05	0.016337	1
ENSG00000180155	LYNX1	0.88844	0.0606	0.020304	1
ENSG00000142233	NTN5	0.89049	3.7159e-06	0.15076	1
ENSG00000204390	HSPA1L	0.89061	8.0897e-118	0.29744	1
ENSG00000170873	MTSS1	0.89117	0.045922	0.0093679	1
ENSG00000204564	C6orf136	0.89117	2.2713e-245	1	1
ENSG00000133661	SFTPD	0.89286	0.022497	0.0019511	1
ENSG00000196867	ZFP28	0.89356	0.19402	0.025434	1
ENSG00000157800	SLC37A3	0.8942	0.01419	0.0096824	1
ENSG00000258701	LINC00638	0.89508	0.039423	0.005022	1
ENSG00000152527	PLEKHH2	0.89663	0.00049789	0.023353	1
ENSG00000204536	CCHCR1	0.89701	1.4041e-222	0.28467	1
ENSG00000168026	TTC21A	0.89756	0.0019105	0.018628	1
ENSG00000204650	LINC02210	0.89878	0.007873	0.0026579	1
ENSG00000255455	AP003486.1	0.89878	0.15482	0.038543	1
ENSG00000260276	AC022167.2	0.89882	0.0017158	0.022213	1
ENSG00000189077	TMEM120A	0.89905	0.0082665	0.019232	1
ENSG00000160588	MPZL3	0.89905	0.0009528	0.02401	1
ENSG00000141560	FN3KRP	0.89913	0.19821	0.031302	1
ENSG00000176927	EFCAB5	0.89946	0.052076	0.018094	1
ENSG00000243696	AC006254.1	0.90087	0.0098962	0.0025826	1
ENSG00000105750	ZNF85	0.90087	0.059242	0.014656	1
ENSG00000134247	PTGFRN	0.90221	0.01767	0.03359	1
ENSG00000226471	Z93930.2	0.90221	0.0020823	0.036141	1
ENSG00000224389	C4B	0.90221	1.4041e-222	0.48465	1
ENSG00000075914	EXOSC7	0.90378	0.022953	0.031005	1
ENSG00000144426	NBEAL1	0.90378	4.4204e-09	1	1
ENSG00000025772	TOMM34	0.90387	0.25333	0.044602	1
ENSG00000179630	LACC1	0.90415	0.0072173	0.027905	1
ENSG00000221988	PPT2	0.90415	5.4112e-227	0.49002	1
ENSG00000171368	TPPP	0.90462	0.75419	0.040761	1
ENSG00000272217	AL645940.1	0.90462	1.0929e-46	0.6581	1
ENSG00000088538	DOCK3	0.90468	0.0097321	0.02139	1
ENSG00000204386	NEU1	0.90484	9.1678e-199	1	1
ENSG00000121417	ZNF211	0.90519	0.13726	0.0073044	1
ENSG00000239713	APOBEC3G	0.90519	0.15893	0.016225	1
ENSG00000085514	PILRA	0.90519	0.02926	0.021856	1
ENSG00000172057	ORMDL3	0.90519	0.010816	0.025209	1
ENSG00000110880	CORO1C	0.90555	0.047455	0.045783	1
ENSG00000198865	CCDC152	0.90687	0.26108	0.019453	1
ENSG00000204475	NCR3	0.90871	2.9401e-147	1	1
ENSG00000134602	STK26	0.90896	1	0.021679	1
ENSG00000214401	KANSL1-AS1	0.91025	0.007873	0.0026579	1
ENSG00000145390	USP53	0.91272	0.018369	0.014237	1
ENSG00000070882	OSBPL3	0.91294	0.025354	0.049454	1
ENSG00000112182	BACH2	0.91394	3.0624e-07	0.41781	1
ENSG00000003056	M6PR	0.91403	0.061602	0.026838	1
ENSG00000161904	LEMD2	0.91403	2.8135e-06	1	1
ENSG00000106771	TMEM245	0.91451	0.012156	0.0079533	1
ENSG00000169994	MYO7B	0.91456	0.035398	0.043637	1
ENSG00000136243	NUPL2	0.91511	0.10571	0.030087	1
ENSG00000214776	AC092821.1	0.91566	0.019035	0.025725	1
ENSG00000183520	UTP11	0.91629	0.32038	0.027184	1
ENSG00000182307	C8orf33	0.91675	0.070442	0.048806	1
ENSG00000100814	CCNB1IP1	0.91722	0.020201	0.042422	1
ENSG00000160593	JAML	0.9175	0.0009528	0.02401	1
ENSG00000116701	NCF2	0.9175	0.10254	0.028159	1
ENSG00000204531	POU5F1	0.9175	8.0921e-104	0.36854	1
ENSG00000251417	AC145285.2	0.91768	0.00071998	0.044456	1
ENSG00000083799	CYLD	0.91815	0.55413	0.0092163	1
ENSG00000097046	CDC7	0.91836	0.0023174	0.036521	1
ENSG00000227057	WDR46	0.91836	2.8135e-06	1	1
ENSG00000138621	PPCDC	0.9189	0.14223	0.0016027	1
ENSG00000260992	DOCK9-DT	0.91945	0.0031833	0.01978	1
ENSG00000066923	STAG3	0.91945	0.067216	0.039635	1
ENSG00000104228	TRIM35	0.91994	0.0099733	0.038043	1
ENSG00000104231	ZFAND1	0.92045	0.14073	0.019335	1
ENSG00000271361	HTATSF1P2	0.92086	0.015689	0.030583	1
ENSG00000103064	SLC7A6	0.92121	0.002641	0.016783	1
ENSG00000115486	GGCX	0.92143	0.012175	0.025859	1
ENSG00000109684	CLNK	0.9222	3.0085e-07	0.18032	1
ENSG00000249839	AC011330.1	0.92223	0.11442	0.0018999	1
ENSG00000213722	DDAH2	0.9223	1.9444e-83	1	1
ENSG00000100219	XBP1	0.92296	0.0015694	0.036141	1
ENSG00000244731	C4A	0.92296	2.2713e-245	0.088678	1
ENSG00000178562	CD28	0.92371	4.4204e-09	0.14782	1
ENSG00000100024	UPB1	0.92459	0.0005449	0.013794	1
ENSG00000106077	ABHD11	0.92459	0.10114	0.040112	1
ENSG00000112367	FIG4	0.92482	0.00046049	0.049616	1
ENSG00000259865	AL390728.6	0.92489	0.0172	0.047866	1
ENSG00000196329	GIMAP5	0.92537	0.001183	0.043887	1
ENSG00000067840	PDZD4	0.92542	1	0.022215	1
ENSG00000138764	CCNG2	0.92583	0.01265	0.022268	1
ENSG00000242574	HLA-DMB	0.92629	6.9945e-128	0.74143	1
ENSG00000260091	AC093752.3	0.92676	0.018369	0.0081265	1
ENSG00000100350	FOXRED2	0.92976	0.074975	0.0020418	1
ENSG00000211456	SACM1L	0.92981	0.0034811	0.0078632	1
ENSG00000114999	TTL	0.92981	0.071813	0.034517	1
ENSG00000204389	HSPA1A	0.9299	6.654e-110	1	1
ENSG00000228903	RASA4CP	0.92992	0.012581	0.0013294	1
ENSG00000139197	PEX5	0.93015	0.2494	0.038374	1
ENSG00000204348	DXO	0.93015	6.956e-40	0.30417	1
ENSG00000115446	UNC50	0.93035	0.02945	0.017943	1
ENSG00000265817	FSBP	0.93035	0.11443	0.0247	1
ENSG00000187010	RHD	0.93287	0.19142	0.030202	1
ENSG00000115956	PLEK	0.93295	0.0092044	0.022759	1
ENSG00000171806	METTL18	0.93295	0.00018788	0.032378	1
ENSG00000228716	DHFR	0.93366	0.0040017	0.027492	1
ENSG00000260879	AL359258.2	0.93387	0.07817	0.041741	1
ENSG00000137942	FNBP1L	0.93423	0.014962	0.010065	1
ENSG00000145354	CISD2	0.93423	1.2518e-06	1	1
ENSG00000163939	PBRM1	0.93512	0.0098962	0.0025826	1
ENSG00000114455	HHLA2	0.93596	0.082722	0.0197	1
ENSG00000155542	SETD9	0.93596	0.00013542	0.022298	1
ENSG00000180596	HIST1H2BC	0.93814	3.9022e-07	1	1
ENSG00000010030	ETV7	0.93823	0.010453	0.0008924	1
ENSG00000204261	PSMB8-AS1	0.93823	1.0352e-91	1	1
ENSG00000168268	NT5DC2	0.93955	0.0098962	0.0025826	1
ENSG00000197119	SLC25A29	0.93955	0.048248	0.013837	1
ENSG00000006432	MAP3K9	0.93955	0.019992	0.015864	1
ENSG00000122687	MRM2	0.93955	0.019592	0.032621	1
ENSG00000167363	FN3K	0.9405	0.048096	0.012195	1
ENSG00000269951	AC090181.2	0.94071	0.00074216	0.047523	1
ENSG00000162341	TPCN2	0.94151	0.013485	0.0083187	1
ENSG00000115902	SLC1A4	0.94151	0.011087	0.032211	1
ENSG00000005302	MSL3	0.94151	1	0.043843	1
ENSG00000185811	IKZF1	0.94162	0.17597	0.043397	1
ENSG00000197275	RAD54B	0.94319	0.11443	0.0247	1
ENSG00000204789	ZNF204P	0.94319	8.6744e-21	0.76129	1
ENSG00000003400	CASP10	0.94322	0.00014361	0.02292	1
ENSG00000143776	CDC42BPA	0.94322	0.011706	0.039505	1
ENSG00000204576	PRR3	0.94322	2.137e-193	0.19151	1
ENSG00000243927	MRPS6	0.94376	0.012683	0.0026831	1
ENSG00000169062	UPF3A	0.94494	0.019446	0.031672	1
ENSG00000131626	PPFIA1	0.94504	0.0076685	0.023449	1
ENSG00000160172	FAM86C2P	0.94504	0.37263	0.024753	1
ENSG00000141161	UNC45B	0.94622	0.064991	0.0015903	1
ENSG00000185436	IFNLR1	0.94622	0.17273	0.005646	1
ENSG00000178695	KCTD12	0.94622	0.0051963	0.0078705	1
ENSG00000123843	C4BPB	0.94622	0.20047	0.011099	1
ENSG00000253982	AC100810.1	0.94622	0.015045	0.01245	1
ENSG00000271725	AC103858.1	0.94622	0.090239	0.0264	1
ENSG00000108852	MPP2	0.94657	0.17891	0.005366	1
ENSG00000116983	HPCAL4	0.94657	0.050468	0.010576	1
ENSG00000134470	IL15RA	0.94664	1.6718e-06	1	1
ENSG00000188677	PARVB	0.94877	0.040349	0.034032	1
ENSG00000255733	IFNG-AS1	0.94925	0.053102	0.0050215	1
ENSG00000189171	S100A13	0.9495	0.023114	0.027108	1
ENSG00000229590	MSX2P1	0.95021	0.01424	0.026571	1
ENSG00000223496	EXOSC6	0.95021	0.009173	0.041214	1
ENSG00000196743	GM2A	0.95092	0.18797	0.049339	1
ENSG00000128872	TMOD2	0.95274	0.0096858	0.045013	1
ENSG00000272335	AC093297.2	0.95323	8.4473e-05	0.020296	1
ENSG00000233930	KRTAP5-AS1	0.95323	0.0046197	0.022033	1
ENSG00000137310	TCF19	0.95332	1.4041e-222	0.36854	1
ENSG00000124570	SERPINB6	0.9534	0.0050616	0.047009	1
ENSG00000138744	NAAA	0.95387	0.0021549	0.042023	1
ENSG00000166503	HDGFL3	0.95648	0.0056416	0.04628	1
ENSG00000185920	PTCH1	0.95697	0.0082562	0.002886	1
ENSG00000073536	NLE1	0.95745	0.064991	0.0015903	1
ENSG00000136573	BLK	0.95745	0.11931	0.0082935	1
ENSG00000272501	AL662844.4	0.95781	1.4041e-222	0.74764	1
ENSG00000257433	AC004241.1	0.95801	0.015028	0.025578	1
ENSG00000113318	MSH3	0.95801	0.0040017	0.027492	1
ENSG00000227218	AL157935.1	0.9586	0.20689	0.01324	1
ENSG00000134852	CLOCK	0.9586	0.00034221	0.03353	1
ENSG00000137288	UQCC2	0.95873	1.932e-07	0.31343	1
ENSG00000154803	FLCN	0.95888	0.025783	0.031918	1
ENSG00000132600	PRMT7	0.95923	0.002641	0.016783	1
ENSG00000137601	NEK1	0.95923	0.023519	0.03087	1
ENSG00000127951	FGL2	0.95923	0.062391	0.032922	1
ENSG00000124713	GNMT	0.95923	0.037519	0.034399	1
ENSG00000089876	DHX32	0.95923	0.04504	0.038839	1
ENSG00000188152	NUTM2G	0.95923	0.01691	0.045842	1
ENSG00000177335	C8orf31	0.95925	0.23854	0.047343	1
ENSG00000090432	MUL1	0.95938	0.23337	0.0017394	1
ENSG00000204520	MICA	0.95961	2.2713e-245	0.2393	1
ENSG00000166763	STRCP1	0.95978	0.13096	0.0018999	1
ENSG00000124243	BCAS4	0.96068	0.014238	0.023298	1
ENSG00000173226	IQCB1	0.96094	8.145e-05	0.019152	1
ENSG00000234127	TRIM26	0.96094	3.983e-50	0.1731	1
ENSG00000213190	MLLT11	0.96101	0.013481	0.0059156	1
ENSG00000064393	HIPK2	0.96111	0.030999	0.022948	1
ENSG00000241134	BET1P1	0.96111	0.018627	0.043887	1
ENSG00000134256	CD101	0.96174	0.01767	0.03359	1
ENSG00000096696	DSP	0.96192	0.075674	0.028897	1
ENSG00000140006	WDR89	0.96219	0.12459	0.035117	1
ENSG00000204463	BAG6	0.96326	1.986e-16	1	1
ENSG00000230373	GOLGA6L5P	0.96532	0.037086	0.032148	1
ENSG00000166164	BRD7	0.96552	0.22001	0.0092163	1
ENSG00000035664	DAPK2	0.96621	0.077479	0.0072121	1
ENSG00000269867	AC010326.3	0.96621	0.0016373	0.038999	1
ENSG00000197020	ZNF100	0.96621	0.0133	0.048376	1
ENSG00000079691	CARMIL1	0.96636	1.0668e-06	0.19653	1
ENSG00000111215	PRR4	0.96726	0.0067115	0.039851	1
ENSG00000120539	MASTL	0.96806	0.056226	0.012807	1
ENSG00000211667	IGLV3-12	0.96821	1	0.0010426	1
ENSG00000239282	CASTOR1	0.96821	0.017302	0.027832	1
ENSG00000082146	STRADB	0.96821	0.030509	0.040773	1
ENSG00000184898	RBM43	0.96821	0.012133	0.046753	1
ENSG00000234912	SNHG20	0.96834	0.022679	0.0065356	1
ENSG00000167107	ACSF2	0.96834	0.013034	0.048329	1
ENSG00000140450	ARRDC4	0.96928	0.063913	0.00049055	1
ENSG00000107745	MICU1	0.96999	0.00072049	0.024824	1
ENSG00000198498	TMA16	0.97	0.054015	0.041136	1
ENSG00000236935	AP003774.4	0.97024	8.4237e-08	0.28809	1
ENSG00000196812	ZSCAN16	0.971	3.0176e-97	0.35012	1
ENSG00000198851	CD3E	0.9712	0.0071383	0.0071257	1
ENSG00000214894	LINC00243	0.9712	1.4041e-222	0.24794	1
ENSG00000167207	NOD2	0.97124	0.14143	0.043306	1
ENSG00000092036	HAUS4	0.97178	0.0087754	0.01347	1
ENSG00000135525	MAP7	0.97258	0.27501	0.0086927	1
ENSG00000170145	SIK2	0.97273	0.00012909	0.021331	1
ENSG00000259205	PRKXP1	0.97424	0.011583	0.014253	1
ENSG00000204315	FKBPL	0.97428	9.1678e-199	1	1
ENSG00000154814	OXNAD1	0.97503	0.076947	0.0054355	1
ENSG00000172269	DPAGT1	0.97548	0.18115	0.01732	1
ENSG00000140836	ZFHX3	0.97555	0.0022749	0.026703	1
ENSG00000196363	WDR5	0.97555	0.27184	0.03247	1
ENSG00000213780	GTF2H4	0.97555	3.7946e-59	1	1
ENSG00000140386	SCAPER	0.97579	0.0054959	0.040147	1
ENSG00000136828	RALGPS1	0.97593	0.037268	0.040801	1
ENSG00000101230	ISM1	0.97604	0.050593	0.0041139	1
ENSG00000203288	TDRKH-AS1	0.97604	0.041272	0.0087651	1
ENSG00000100298	APOBEC3H	0.97604	0.15893	0.016225	1
ENSG00000181450	ZNF678	0.97604	0.069885	0.043369	1
ENSG00000141576	RNF157	0.97604	0.13291	0.048059	1
ENSG00000204256	BRD2	0.97604	9.1678e-199	1	1
ENSG00000238083	LRRC37A2	0.97686	0.007873	0.0026579	1
ENSG00000143156	NME7	0.97689	0.082238	0.0025725	1
ENSG00000105877	DNAH11	0.97757	0.041985	0.025238	1
ENSG00000069020	MAST4	0.97824	0.0019798	0.049523	1
ENSG00000113141	IK	0.97859	0.029693	0.038577	1
ENSG00000109466	KLHL2	0.97895	0.033164	0.0015098	1
ENSG00000151773	CCDC122	0.979	0.0072173	0.027905	1
ENSG00000035720	STAP1	0.97917	0.012888	0.023962	1
ENSG00000108384	RAD51C	0.97917	0.0024929	0.037701	1
ENSG00000204304	PBX2	0.97943	4.0596e-11	1	1
ENSG00000140391	TSPAN3	0.98018	0.00074216	0.028671	1
ENSG00000102760	RGCC	0.98115	0.13036	0.027646	1
ENSG00000144115	THNSL2	0.98115	0.0051446	0.047794	1
ENSG00000196787	HIST1H2AG	0.98121	2.6791e-11	1	1
ENSG00000127561	SYNGR3	0.98143	0.0043311	0.035121	1
ENSG00000145555	MYO10	0.98239	7.0914e-05	0.016337	1
ENSG00000249806	AC139720.1	0.98252	0.021747	0.0083574	1
ENSG00000226711	FAM66C	0.98306	0.033155	0.028472	1
ENSG00000141034	GID4	0.98332	0.010272	0.031918	1
ENSG00000099814	CEP170B	0.98417	0.039423	0.044887	1
ENSG00000228037	AL139246.3	0.98481	2.7009e-08	0.62248	1
ENSG00000242247	ARFGAP3	0.98483	0.17374	0.018398	1
ENSG00000260461	AL133355.1	0.98483	0.047865	0.027979	1
ENSG00000173517	PEAK1	0.98516	0.00074216	0.047523	1
ENSG00000196139	AKR1C3	0.98562	0.0029913	0.0087054	1
ENSG00000137312	FLOT1	0.98586	1.7851e-50	0.30481	1
ENSG00000180644	PRF1	0.98673	1	0.02766	1
ENSG00000155085	AK9	0.98683	0.00014572	0.049616	1
ENSG00000196810	CTBP1-DT	0.98742	0.0034873	0.020659	1
ENSG00000178974	FBXO34	0.98742	0.00865	0.023772	1
ENSG00000170293	CMTM8	0.98742	0.40224	0.03918	1
ENSG00000147408	CSGALNACT1	0.98867	0.058546	0.029448	1
ENSG00000172954	LCLAT1	0.9895	0.017137	0.0028598	1
ENSG00000197062	ZSCAN26	0.9895	3.8797e-101	0.52545	1
ENSG00000236682	MAP3K2-DT	0.98999	0.035398	0.046749	1
ENSG00000198270	TMEM116	0.99018	5.0469e-10	0.087563	1
ENSG00000150967	ABCB9	0.99045	0.00010936	0.022738	1
ENSG00000145416	2022-03-01	0.99069	0.014318	0.041136	1
ENSG00000137331	IER3	0.99069	2.1766e-105	1	1
ENSG00000068097	HEATR6	0.99119	0.00032875	0.010308	1
ENSG00000159445	THEM4	0.99119	0.032781	0.016339	1
ENSG00000107960	STN1	0.99119	0.006958	0.027979	1
ENSG00000162927	PUS10	0.99187	5.6963e-06	1	1
ENSG00000256574	OR13A1	0.99231	0.01151	0.036486	1
ENSG00000255837	TAS2R20	0.99247	0.0067115	0.039851	1
ENSG00000235652	AL356599.1	0.99268	0.025083	0.0040412	1
ENSG00000089163	SIRT4	0.99268	0.020153	0.028817	1
ENSG00000177669	MBOAT4	0.99268	0.041858	0.049303	1
ENSG00000102390	PBDC1	0.99271	1	0.023186	1
ENSG00000183935	HTR7P1	0.99319	0.0012233	0.04408	1
ENSG00000124587	PEX6	0.99389	0.037519	0.034399	1
ENSG00000204228	HSD17B8	0.99389	7.8153e-17	1	1
ENSG00000128923	MINDY2	0.99426	0.013294	0.043601	1
ENSG00000186017	ZNF566	0.99431	0.018384	0.035409	1
ENSG00000137338	PGBD1	0.99431	2.3726e-110	0.11576	1
ENSG00000162836	ACP6	0.99471	0.13852	0.021732	1
ENSG00000154217	PITPNC1	0.99563	0.052344	0.011762	1
ENSG00000204427	ABHD16A	0.99601	1.6063e-07	1	1
ENSG00000100365	NCF4	0.9966	0.10626	0.036765	1
ENSG00000184613	NELL2	0.99747	0.0064978	0.021117	1
ENSG00000108039	XPNPEP1	0.99747	0.0094487	0.041776	1
ENSG00000204569	PPP1R10	0.99747	1.5448e-31	0.26797	1
ENSG00000271335	AL117336.2	0.99795	0.30291	0.0044459	1
ENSG00000231925	TAPBP	0.99795	1.0929e-46	1	1
ENSG00000235513	AL035681.1	0.99877	0.0017422	0.031209	1
ENSG00000204394	VARS	0.99877	2.5724e-54	0.50638	1
ENSG00000204209	DAXX	0.99907	4.2498e-62	1	1
ENSG00000187193	MT1X	0.99908	0.016928	0.017296	1
ENSG00000228486	C2orf92	0.99908	8.1183e-05	0.020932	1
ENSG00000213588	ZBTB9	0.99908	3.7073e-08	0.10645	1
ENSG00000022267	FHL1	0.99938	1	0.033668	1
ENSG00000100376	FAM118A	0.99943	0.004414	0.0021668	1
ENSG00000198315	ZKSCAN8	0.99947	3.8797e-101	0.39289	1
ENSG00000160326	SLC2A6	0.99952	0.27184	0.03247	1
ENSG00000070526	ST6GALNAC1	0.99966	0.006715	0.0033711	1
