# Supplementary material for: Beyond genome-wide association studies: Investigating the role of noncoding regulatory elements in primary sclerosing cholangitis
Source: Hepatol Commun. 2023 Sep 27;7(10):e0242. doi: 10.1097/HC9.0000000000000242 (PMC10531193; doi:10.1097/HC9.0000000000000242)
Supplement: Supplementary file 7 [file hc9-7-e0242-s007.xlsx]

## Sheet: Table S6 Caption
Supplementary Table 6.
S6A, Allele specific analysis of SNPs within regulatory elements active in CD4+ T cells from PSC patients or healthy controls. Total read counts containing each allele from heterozygotes are shown, as well as allele imbalance p-value and whether or not the SNP is associated with one of the 29 non-HLA risk loci (significant) or associated with a locus of suggestive PSC association by GWAS (p<10-6;…
S6B, Allele specific analysis as in A, but for unstimulated CD4+ T cells from Calderon et. al.
S6C, Allele specific analysis as in A, but for stimulated CD4+ T cells from Calderon et. al.

## Sheet: S6A. patient-control
SNP	ref. allele count	alt. allele count	p-value	significant or suggestive?
rs59921976	22	71	1.88674e-06	significant
rs11649613	106	40	3.47049e-06	suggestive
rs55801751	19	51	0.00035934	suggestive
rs55950911	20	51	0.000592379	suggestive
rs4781049	11	30	0.00374747	suggestive
rs2233474	17	4	0.00456586	suggestive
rs12648696	31	13	0.00729995	suggestive
rs230534	4	15	0.0117027	suggestive
rs7690700	65	39	0.0142449	significant
rs4955430	36	18	0.0146716	suggestive
rs7276630	22	41	0.0181169	suggestive
rs3859439	111	154	0.0206018	suggestive
rs2247510	13	4	0.0270602	suggestive
rs1879877	14	28	0.0284812	suggestive
rs2287921	10	3	0.0486536	significant
rs34602288	15	27	0.0529371	suggestive
rs3181096	20	10	0.0546139	suggestive
rs2477678	169	138	0.0667614	suggestive
rs11597646	3	9	0.0769822	suggestive
rs11542583	94	74	0.086654	suggestive
rs4647980	39	54	0.0878621	suggestive
rs4235404	30	43	0.0924884	suggestive
rs2276975	35	24	0.103356	suggestive
rs2241845	25	16	0.110617	suggestive
rs2272676	44	58	0.11177	suggestive
rs10490573	8	3	0.115197	suggestive
rs2321694	8	3	0.115197	suggestive
rs2007018	12	6	0.121488	suggestive
rs8102492	467	493	0.129666	suggestive
rs28364831	96	80	0.13154	suggestive
rs17842596	7	13	0.136507	suggestive
rs10013613	36	27	0.15743	suggestive
rs79444144	26	35	0.158055	suggestive
rs3774808	242	261	0.15847	suggestive
rs6792510	99	85	0.159109	suggestive
rs1646066	10	16	0.16756	suggestive
rs695872	22	30	0.169756	suggestive
rs2850247	77	90	0.170476	significant
rs6692145	7	3	0.172553	suggestive
rs544987747	7	3	0.172553	suggestive
rs6778080	7	3	0.172553	suggestive
rs12727394	3	7	0.174888	suggestive
rs940045	176	161	0.176043	suggestive
rs223390	202	217	0.182855	suggestive
rs285614	27	35	0.187834	suggestive
rs13140464	91	80	0.196673	significant
rs6997	32	25	0.206916	significant
rs887314	117	128	0.21416	significant
rs2227312	11	16	0.221523	suggestive
rs1646067	6	10	0.22856	suggestive
rs2260976	6	10	0.22856	significant
rs8105903	6	10	0.22856	suggestive
rs223332	174	165	0.233232	suggestive
rs663743	35	42	0.23591	significant
rs1789358	7	11	0.240808	significant
rs3087876	26	32	0.247156	suggestive
rs12149160	94	86	0.247319	suggestive
rs9817615	21	16	0.24771	suggestive
rs66493355	22	17	0.252155	suggestive
rs12982115	6	3	0.252559	suggestive
rs1265565	6	3	0.252559	suggestive
rs9405192	6	3	0.252559	suggestive
rs285615	6	3	0.252559	suggestive
rs6498139	6	3	0.252559	suggestive
rs3750672	6	3	0.252559	suggestive
rs2526390	6	3	0.252559	suggestive
rs6935510	29	35	0.254372	suggestive
rs749933	3	6	0.255127	significant
rs7773324	3	6	0.255127	suggestive
rs4648495	14	10	0.264708	suggestive
rs71324929	67	74	0.265161	suggestive
rs11545336	10	14	0.268113	suggestive
rs6498136	202	197	0.269426	suggestive
rs10212828	7	4	0.27194	suggestive
rs2241843	23	28	0.276256	suggestive
rs11720951	17	13	0.282876	suggestive
rs112502960	33	28	0.283132	suggestive
rs186467474	223	220	0.283507	suggestive
rs2839508	57	63	0.283633	suggestive
rs2276864	58	64	0.283994	suggestive
rs55761431	18	14	0.287638	suggestive
rs11130192	18	14	0.287638	suggestive
rs117532831	19	15	0.291903	suggestive
rs386243	127	132	0.293608	suggestive
rs643506	15	19	0.295531	suggestive
rs6781790	105	100	0.298953	suggestive
rs67574266	40	45	0.301514	suggestive
rs9970196	54	49	0.302411	significant
rs2277798	88	93	0.305008	suggestive
rs313839	18	22	0.305993	significant
rs7516014	7	10	0.311311	suggestive
rs7577824	11	8	0.316206	suggestive
rs479777	23	27	0.317783	significant
rs4870	35	31	0.324482	suggestive
rs7205474	29	33	0.326221	suggestive
rs3811695	32	36	0.32894	suggestive
rs223387	137	139	0.334485	suggestive
rs13112557	15	12	0.33748	significant
rs2187310	15	18	0.350184	suggestive
rs3791180	5	3	0.35932	suggestive
rs739431	5	3	0.35932	suggestive
rs7200786	5	3	0.35932	suggestive
rs11880281	5	3	0.35932	suggestive
rs12708715	5	3	0.35932	significant
rs61745903	5	3	0.35932	suggestive
rs28690427	5	3	0.35932	significant
rs6920655	5	3	0.35932	suggestive
rs8057004	5	3	0.35932	suggestive
rs3826007	5	3	0.35932	significant
rs4855839	27	24	0.360443	suggestive
rs541198	3	5	0.361761	significant
rs942201	3	5	0.361761	suggestive
rs10792431	3	5	0.361761	suggestive
rs6772095	3	5	0.361761	suggestive
rs67070774	3	5	0.361761	suggestive
rs56229359	3	5	0.361761	suggestive
rs682278	3	5	0.361761	suggestive
rs9111	3	5	0.361761	suggestive
rs9328205	3	5	0.361761	suggestive
rs41359	3	5	0.361761	suggestive
rs11917431	3	5	0.361761	significant
rs35940194	3	5	0.361761	suggestive
rs3810288	3	5	0.361761	suggestive
rs4061071	3	5	0.361761	suggestive
rs4855850	50	53	0.363573	suggestive
rs223391	89	91	0.364919	suggestive
rs11256448	6	4	0.371467	suggestive
rs11709525	6	4	0.371467	significant
rs4522587	6	4	0.371467	suggestive
rs62247170	4	6	0.373971	significant
rs6686404	4	6	0.373971	suggestive
rs10650	5	7	0.382717	suggestive
rs791588	8	6	0.386672	suggestive
rs695871	6	8	0.389241	suggestive
rs36030173	6	8	0.389241	suggestive
rs35831787	6	8	0.389241	suggestive
rs4880426	10	8	0.39555	suggestive
rs1504215	11	9	0.398629	suggestive
rs883868	9	11	0.401221	suggestive
rs4781047	13	11	0.403041	suggestive
rs3811696	35	33	0.404128	suggestive
rs78168245	11	13	0.405625	suggestive
rs10432241	17	15	0.407569	suggestive
rs1974044	27	25	0.408028	suggestive
rs72835437	18	16	0.40813	suggestive
rs7193440	19	17	0.408532	suggestive
rs2276974	25	23	0.408604	suggestive
rs2280406	24	22	0.408802	suggestive
rs74376849	16	18	0.410659	suggestive
rs72696119	58	59	0.417146	suggestive
rs7078273	55	54	0.420586	suggestive
rs2303437	54	55	0.421624	suggestive
rs35500161	45	44	0.432354	suggestive
rs2277797	31	30	0.450624	suggestive
rs41294713	28	29	0.454729	suggestive
rs193755	28	29	0.454729	suggestive
rs4302219	25	24	0.459196	suggestive
rs3094287	23	24	0.462037	suggestive
rs10849962	23	24	0.462037	suggestive
rs73940770	20	21	0.466595	suggestive
rs1800668	19	18	0.468276	significant
rs6908626	13	14	0.477777	suggestive
rs4955420	12	13	0.479441	suggestive
rs7535528	11	10	0.481265	suggestive
rs1690492	10	9	0.482966	suggestive
rs2267846	10	9	0.482966	suggestive
rs11938795	9	10	0.484539	significant
rs614120	8	9	0.486275	suggestive
rs2241842	8	9	0.486275	suggestive
rs2241844	7	8	0.48803	suggestive
rs3817685	7	8	0.48803	suggestive
rs7593638	7	6	0.488179	suggestive
rs34571182	7	6	0.488179	suggestive
rs13096406	7	6	0.488179	suggestive
rs10241293	6	7	0.489804	suggestive
rs7188928	6	7	0.489804	suggestive
rs72836344	6	5	0.489954	significant
rs3774745	5	4	0.491749	suggestive
rs12984041	5	4	0.491749	suggestive
rs3848528	5	4	0.491749	suggestive
rs11231770	5	4	0.491749	suggestive
rs55680377	5	4	0.491749	suggestive
rs1543593	5	4	0.491749	suggestive
rs1005678	5	4	0.491749	suggestive
rs73045269	4	5	0.49341	suggestive
rs7602904	4	5	0.49341	suggestive
rs34762726	4	5	0.49341	significant
rs3802845	4	5	0.49341	suggestive
rs193763	4	3	0.493564	suggestive
rs12804962	4	3	0.493564	significant
rs11065898	4	3	0.493564	suggestive
rs12767391	4	3	0.493564	suggestive
rs11074954	4	3	0.493564	suggestive
rs60733400	4	3	0.493564	significant
rs281385	4	3	0.493564	suggestive
rs876938	4	3	0.493564	significant
rs10410524	4	3	0.493564	suggestive
rs57431984	4	3	0.493564	suggestive
rs3821876	4	3	0.493564	suggestive
rs6498135	4	3	0.493564	suggestive
rs7302763	4	3	0.493564	suggestive
rs3214041	4	3	0.493564	suggestive
rs521950	3	4	0.495243	suggestive
rs9974339	3	4	0.495243	suggestive
rs897623	3	4	0.495243	suggestive
rs12769959	3	4	0.495243	suggestive
rs10806425	3	4	0.495243	suggestive
rs11605856	3	4	0.495243	suggestive
rs3843745	3	4	0.495243	suggestive
rs10470686	3	4	0.495243	suggestive
rs34057813	3	4	0.495243	suggestive
rs12632110	3	4	0.495243	suggestive
rs11762270	3	4	0.495243	suggestive
rs62408223	3	4	0.495243	suggestive
rs1050450	3	4	0.495243	significant
rs2003485	3	4	0.495243	suggestive
rs8058983	3	4	0.495243	suggestive
rs9975418	3	4	0.495243	suggestive
rs8060767	3	4	0.495243	suggestive
rs876064	19	19	0.52754	suggestive
rs11603094	16	16	0.538234	suggestive
rs658979	14	14	0.546428	suggestive
rs7319395	11	11	0.561142	suggestive
rs9834996	10	10	0.566978	suggestive
rs3744320	9	9	0.573474	suggestive
rs7977752	9	9	0.573474	suggestive
rs11707890	8	8	0.580819	suggestive
rs9392525	8	8	0.580819	suggestive
rs3774964	8	8	0.580819	suggestive
rs6801781	7	7	0.589287	suggestive
rs55772523	7	7	0.589287	suggestive
rs6446275	7	7	0.589287	suggestive
rs2362450	7	7	0.589287	suggestive
rs918738	6	6	0.599301	suggestive
rs67760360	6	6	0.599301	significant
rs1555791	6	6	0.599301	suggestive
rs7187539	6	6	0.599301	suggestive
rs1138357	5	5	0.611552	significant
rs11814062	5	5	0.611552	suggestive
rs11231771	5	5	0.611552	suggestive
rs2624833	5	5	0.611552	suggestive
rs4648564	5	5	0.611552	significant
rs193756	4	4	0.627269	suggestive
rs11714286	4	4	0.627269	suggestive
rs73338360	4	4	0.627269	suggestive
rs2296443	4	4	0.627269	suggestive
rs12767283	4	4	0.627269	suggestive
rs3920615	4	4	0.627269	suggestive
rs1646069	4	4	0.627269	suggestive
rs281379	3	3	0.648905	significant
rs9578814	3	3	0.648905	suggestive
rs77612934	3	3	0.648905	suggestive
rs2803993	3	3	0.648905	suggestive
rs7617915	3	3	0.648905	suggestive
rs12924259	3	3	0.648905	suggestive
rs2230929	3	3	0.648905	suggestive
rs7316015	3	3	0.648905	suggestive
rs610604	3	3	0.648905	suggestive
rs13334312	3	3	0.648905	suggestive
rs12743965	3	3	0.648905	suggestive
rs7740707	3	3	0.648905	suggestive
rs10872479	3	3	0.648905	suggestive
rs12490393	3	3	0.648905	suggestive
rs34638686	3	3	0.648905	suggestive
rs62324163	3	3	0.648905	suggestive
rs4769398	3	3	0.648905	suggestive
rs1491986	3	3	0.648905	suggestive
rs9471045	3	3	0.648905	suggestive
rs4780354	3	3	0.648905	suggestive
rs12930373	3	3	0.648905	significant
rs7202024	3	3	0.648905	suggestive
rs12708716	3	3	0.648905	significant
rs62246055	3	3	0.648905	significant
rs8059260	3	3	0.648905	suggestive
rs12772704	3	3	0.648905	suggestive
rs8725	3	3	0.648905	suggestive
rs28568531	3	3	0.648905	significant
rs243329	3	3	0.648905	suggestive
rs61765774	3	3	0.648905	suggestive
rs9471044	3	3	0.648905	suggestive
rs28420903	3	3	0.648905	suggestive
rs12743952	3	3	0.648905	suggestive
rs897626	3	3	0.648905	suggestive
rs6498160	3	3	0.648905	significant
rs223512	3	3	0.648905	suggestive
rs55929178	3	3	0.648905	suggestive
rs11720980	3	3	0.648905	suggestive
rs56122560	3	3	0.648905	suggestive
rs3749240	3	3	0.648905	suggestive
rs6774354	3	3	0.648905	suggestive
rs10797429	3	3	0.648905	suggestive
rs876312	3	3	0.648905	suggestive
rs12645469	3	3	0.648905	suggestive
rs2767419	3	3	0.648905	suggestive
rs4855885	3	3	0.648905	suggestive
rs3829132	3	3	0.648905	suggestive
rs2058531	3	3	0.648905	significant
rs9883469	3	3	0.648905	suggestive
rs1459242	3	3	0.648905	suggestive
rs4238184	3	3	0.648905	suggestive
rs2815057	3	3	0.648905	suggestive
rs2100574	3	3	0.648905	significant
rs2073950	3	3	0.648905	suggestive
rs4697781	3	3	0.648905	suggestive
rs6808036	3	3	0.648905	suggestive
rs8111500	3	3	0.648905	suggestive
rs2286974	3	3	0.648905	suggestive

## Sheet: S6B. unstimulated CD4+ T
SNP	ref. allele count	alt. allele count	p-value	significant or suggestive?
rs4291772	72	12	3.39804e-06	suggestive
rs7690700	838	299	1.41366e-05	significant
rs4415877	40	6	4.58076e-05	suggestive
rs11649613	518	208	0.000104247	suggestive
rs2233474	637	273	0.000158757	suggestive
rs3181096	73	28	0.0021436	suggestive
rs658979	29	71	0.00244451	suggestive
rs12645469	150	75	0.00427826	suggestive
rs3803170	19	4	0.00517486	suggestive
rs12149160	726	486	0.00567494	suggestive
rs7516014	41	84	0.00615621	suggestive
rs1879877	120	203	0.00711407	suggestive
rs73940770	99	166	0.00957857	suggestive
rs2247510	131	73	0.0108085	suggestive
rs12648696	512	360	0.0109101	suggestive
rs2117939	43	81	0.0112763	suggestive
rs3774808	620	736	0.0198537	suggestive
rs6997	181	120	0.0217505	significant
rs10432241	162	106	0.022597	suggestive
rs734072	27	11	0.0234266	suggestive
rs17842596	20	40	0.0236078	suggestive
rs2272676	374	462	0.0236508	suggestive
rs4235404	181	246	0.0240595	suggestive
rs112502960	4	14	0.024176	suggestive
rs72696119	255	189	0.0288682	suggestive
rs4647980	274	341	0.0298782	suggestive
rs34602288	62	95	0.0313985	suggestive
rs59921976	489	409	0.0339487	significant
rs544987747	17	6	0.0344315	suggestive
rs7276630	66	98	0.0360819	suggestive
rs13112557	102	68	0.0399053	significant
rs4781049	25	43	0.0435417	suggestive
rs35500161	427	475	0.0459158	suggestive
rs60286362	16	6	0.0459177	suggestive
rs13140464	168	127	0.0468792	significant
rs3811695	336	286	0.0472133	suggestive
rs6801781	21	37	0.0472203	suggestive
rs4855850	547	499	0.0483441	suggestive
rs8102492	507	550	0.0494288	suggestive
rs10212828	131	96	0.0503236	suggestive
rs79444144	127	162	0.050631	suggestive
rs887314	174	135	0.0516726	significant
rs386243	221	177	0.0535052	suggestive
rs2850247	358	315	0.0541125	significant
rs10400125	24	40	0.054647	suggestive
rs6925797	3	10	0.0554826	suggestive
rs4955430	152	117	0.0559368	suggestive
rs3094287	104	134	0.0567214	suggestive
rs2073499	82	109	0.0580418	suggestive
rs2241845	140	171	0.0609441	suggestive
rs940045	237	201	0.0620335	suggestive
rs6498136	304	335	0.0649367	suggestive
rs2303437	79	103	0.0671684	suggestive
rs11256593	4	11	0.0696523	suggestive
rs1800668	236	263	0.0727231	significant
rs193756	156	182	0.0741932	suggestive
rs4781047	22	35	0.0767684	suggestive
rs3811696	389	368	0.082023	suggestive
rs36030173	13	23	0.0829603	suggestive
rs695871	113	90	0.0839293	suggestive
rs4302219	178	154	0.0861336	suggestive
rs56952027	81	61	0.0864202	suggestive
rs223390	264	284	0.0867551	suggestive
rs1646067	295	314	0.0872589	suggestive
rs3859439	390	406	0.0878015	suggestive
rs7078273	95	115	0.0880853	suggestive
rs663743	309	289	0.0888416	significant
rs695872	169	146	0.0889753	suggestive
rs1138357	33	47	0.089951	significant
rs4648495	47	63	0.0899902	suggestive
rs11256448	36	23	0.0921498	suggestive
rs1646066	74	92	0.0925257	suggestive
rs2476491	9	17	0.0966234	suggestive
rs4855839	462	471	0.0980432	suggestive
rs2839508	40	27	0.102235	suggestive
rs223387	449	442	0.105709	suggestive
rs3750672	58	43	0.106451	suggestive
rs2241844	132	114	0.106804	suggestive
rs12982115	69	84	0.109216	suggestive
rs55801751	337	346	0.109867	suggestive
rs6781790	303	313	0.110702	suggestive
rs67574266	33	45	0.111126	suggestive
rs223332	301	310	0.114191	suggestive
rs10905668	39	27	0.114395	suggestive
rs918738	70	55	0.115182	suggestive
rs10849962	274	283	0.117802	suggestive
rs7434077	29	19	0.122317	suggestive
rs6446275	45	57	0.123525	suggestive
rs1504215	146	158	0.124791	suggestive
rs6908626	80	93	0.124875	suggestive
rs11130192	133	145	0.126714	suggestive
rs11720951	27	37	0.127945	suggestive
rs78168245	62	49	0.128867	suggestive
rs3811699	38	49	0.129031	significant
rs7319395	57	69	0.129316	suggestive
rs614120	125	112	0.131128	suggestive
rs8105903	21	30	0.131329	suggestive
rs10400124	22	31	0.133909	suggestive
rs313839	46	57	0.134868	significant
rs13065253	16	24	0.13547	suggestive
rs6779394	16	24	0.13547	suggestive
rs2280406	233	226	0.136347	suggestive
rs11601860	4	4	0.137435	significant
rs4766460	162	152	0.138951	suggestive
rs3826793	12	6	0.13914	suggestive
rs55950911	321	320	0.14236	suggestive
rs10905669	18	11	0.15142	suggestive
rs3759057	5	10	0.152649	suggestive
rs10905718	9	15	0.153447	significant
rs12212193	86	95	0.155668	suggestive
rs11938795	41	50	0.157188	significant
rs2241843	115	106	0.157331	suggestive
rs479777	72	62	0.160023	significant
rs9970196	94	102	0.162152	significant
rs2856237	20	13	0.162944	suggestive
rs11256943	6	11	0.165208	suggestive
rs386551	42	33	0.165893	suggestive
rs3848528	21	14	0.167724	suggestive
rs28569794	45	36	0.168034	suggestive
rs1050450	74	82	0.168105	significant
rs9854068	34	42	0.168664	significant
rs73093445	60	51	0.171453	suggestive
rs11593331	3	7	0.171819	suggestive
rs7593638	49	57	0.172589	suggestive
rs61897178	23	30	0.176666	suggestive
rs1690492	133	128	0.178129	suggestive
rs4648055	11	6	0.180621	suggestive
rs193755	39	31	0.180716	suggestive
rs11545336	67	74	0.18134	suggestive
rs55908299	17	11	0.182874	suggestive
rs78547790	30	37	0.184262	suggestive
rs2287921	86	92	0.184323	significant
rs3743976	4	8	0.190473	suggestive
rs2021978	12	7	0.191574	suggestive
rs56229359	9	14	0.191684	suggestive
rs2277797	69	75	0.192613	suggestive
rs34088139	32	25	0.194625	suggestive
rs521950	58	51	0.196877	suggestive
rs223400	20	14	0.197122	suggestive
rs117532831	44	37	0.199984	suggestive
rs6498160	32	38	0.205476	significant
rs5742909	8	4	0.205627	suggestive
rs67660661	12	17	0.207483	suggestive
rs7930208	26	20	0.212109	suggestive
rs6498175	54	48	0.212654	suggestive
rs838136	14	19	0.214393	suggestive
rs7577824	108	110	0.214905	suggestive
rs6792510	91	94	0.215618	suggestive
rs10905879	46	40	0.216533	suggestive
rs7740707	17	12	0.224004	suggestive
rs10013613	58	53	0.224558	suggestive
rs574835	7	11	0.224986	significant
rs3087876	19	14	0.23067	suggestive
rs223418	8	12	0.23209	suggestive
rs9836630	44	39	0.23531	significant
rs11707890	44	39	0.23531	suggestive
rs1598856	9	13	0.23779	suggestive
rs2526389	34	29	0.241014	suggestive
rs4848393	27	22	0.241339	suggestive
rs60733400	27	22	0.241339	significant
rs2187310	61	64	0.242538	suggestive
rs2277798	58	61	0.245768	suggestive
rs6772095	35	39	0.249275	suggestive
rs61839660	60	57	0.252512	suggestive
rs7602904	60	57	0.252512	suggestive
rs9984108	13	9	0.254206	suggestive
rs541198	26	30	0.255926	significant
rs9311428	18	22	0.257122	suggestive
rs10797429	20	24	0.257614	suggestive
rs10872479	20	24	0.257614	suggestive
rs998592	6	3	0.260305	significant
rs3920615	6	3	0.260305	suggestive
rs6498135	6	3	0.260305	suggestive
rs582757	6	3	0.260305	suggestive
rs12984041	48	45	0.26805	suggestive
rs2526390	51	53	0.274446	suggestive
rs3742003	43	40	0.275221	suggestive
rs3817685	43	40	0.275221	suggestive
rs601663	46	48	0.28227	suggestive
rs11667321	44	46	0.285578	suggestive
rs2241842	68	68	0.289097	suggestive
rs230534	8	11	0.289635	suggestive
rs16980741	56	55	0.292133	suggestive
rs610604	9	12	0.29268	suggestive
rs2238154	21	24	0.292834	suggestive
rs10432228	21	24	0.292834	suggestive
rs57646770	19	22	0.294896	suggestive
rs3774964	9	6	0.29542	suggestive
rs942201	12	15	0.297168	suggestive
rs749933	12	15	0.297168	significant
rs10400165	13	16	0.297625	suggestive
rs3213628	27	24	0.299998	suggestive
rs11603094	24	21	0.304381	suggestive
rs598493	11	8	0.305107	suggestive
rs11130213	36	34	0.310185	significant
rs1789358	36	34	0.310185	significant
rs8026803	15	12	0.311481	significant
rs35269816	29	31	0.314133	suggestive
rs281385	42	43	0.315345	suggestive
rs4698874	48	48	0.328772	suggestive
rs883868	36	35	0.335612	suggestive
rs1983890	19	21	0.336853	suggestive
rs1640922	18	20	0.339205	suggestive
rs7977752	3	5	0.343644	suggestive
rs9913163	3	5	0.343644	suggestive
rs35940194	30	31	0.346017	suggestive
rs74278191	13	15	0.350469	suggestive
rs193754	12	14	0.352462	suggestive
rs10849947	9	11	0.357097	suggestive
rs41295061	6	8	0.357266	suggestive
rs193778	8	10	0.357883	suggestive
rs3810288	5	3	0.357892	suggestive
rs4781025	5	3	0.357892	suggestive
rs4766504	5	3	0.357892	suggestive
rs1054873	25	26	0.361732	suggestive
rs11571319	6	4	0.365153	suggestive
rs4675364	13	11	0.365991	significant
rs9784208	11	9	0.369532	suggestive
rs12444495	10	8	0.370687	suggestive
rs55929178	9	7	0.3712	suggestive
rs2321694	9	7	0.3712	suggestive
rs78573682	9	7	0.3712	suggestive
rs3802845	19	20	0.383753	suggestive
rs60031276	21	20	0.384933	significant
rs35040156	18	19	0.387829	suggestive
rs17032850	20	19	0.389046	suggestive
rs118882	18	17	0.397684	suggestive
rs3826007	16	15	0.406923	significant
rs1319433	13	12	0.422075	suggestive
rs72835437	20	20	0.430305	suggestive
rs62408211	11	10	0.43317	suggestive
rs4522587	8	9	0.437328	suggestive
rs2526754	9	8	0.445188	suggestive
rs281394	6	7	0.44971	suggestive
rs16971619	5	6	0.456309	significant
rs35759638	4	5	0.463208	suggestive
rs7324791	3	4	0.470429	suggestive
rs7634902	3	4	0.470429	suggestive
rs2162610	3	4	0.470429	suggestive
rs9981624	3	4	0.470429	suggestive
rs6779524	3	4	0.470429	significant
rs396590	3	4	0.470429	suggestive
rs2233361	3	4	0.470429	suggestive
rs9981707	3	4	0.470429	suggestive
rs78753859	5	4	0.472563	suggestive
rs942824	5	4	0.472563	suggestive
rs4513485	4	3	0.480234	suggestive
rs230492	4	3	0.480234	suggestive
rs838137	4	3	0.480234	suggestive
rs12527457	4	3	0.480234	suggestive
rs12935269	4	3	0.480234	suggestive
rs62247170	4	3	0.480234	significant
rs60037909	4	3	0.480234	suggestive
rs2836878	4	3	0.480234	significant
rs1790942	4	3	0.480234	suggestive
rs8111500	4	3	0.480234	suggestive
rs838145	4	3	0.480234	suggestive
rs2008009	4	3	0.480234	suggestive
rs618160	10	10	0.505227	significant
rs243329	9	9	0.516014	suggestive
rs11606481	8	8	0.527912	suggestive
rs527465	8	8	0.527912	suggestive
rs602534	7	7	0.541223	significant
rs149311	7	7	0.541223	suggestive
rs45553631	5	5	0.574174	suggestive
rs2234391	5	5	0.574174	suggestive
rs2617801	4	4	0.595823	suggestive
rs2159370	4	4	0.595823	suggestive
rs11597367	4	4	0.595823	suggestive
rs6852722	4	4	0.595823	significant
rs4553808	4	4	0.595823	suggestive
rs3789065	4	4	0.595823	suggestive
rs3746924	4	4	0.595823	suggestive
rs4648110	4	4	0.595823	suggestive
rs7309325	4	4	0.595823	suggestive
rs2267846	4	4	0.595823	suggestive
rs885592	4	4	0.595823	suggestive
rs3827536	3	3	0.623872	suggestive
rs8061352	3	3	0.623872	suggestive
rs55853340	3	3	0.623872	suggestive
rs2282751	3	3	0.623872	suggestive
rs223385	3	3	0.623872	suggestive
rs642627	3	3	0.623872	suggestive
rs3744320	3	3	0.623872	suggestive
rs2271961	3	3	0.623872	suggestive
rs3741403	3	3	0.623872	suggestive
rs6602437	3	3	0.623872	suggestive
rs4648390	3	3	0.623872	suggestive
rs1364514	3	3	0.623872	suggestive
rs12924729	3	3	0.623872	significant
rs539913897	3	3	0.623872	suggestive
rs3774959	3	3	0.623872	suggestive
rs7431710	3	3	0.623872	suggestive
rs73045269	3	3	0.623872	suggestive
rs7649428	3	3	0.623872	suggestive
rs2230590	3	3	0.623872	suggestive
rs4781030	3	3	0.623872	suggestive
rs7282058	3	3	0.623872	suggestive
rs10274622	3	3	0.623872	suggestive
rs7099083	3	3	0.623872	suggestive
rs10932031	3	3	0.623872	suggestive

## Sheet: S6C. stimulated CD4+ T
SNP	ref. allele count	alt. allele count	p-value	significant or suggestive?
rs4415877	108	21	1.17305e-06	suggestive
rs4291772	128	32	7.86736e-06	suggestive
rs7608910	13	66	1.22211e-05	suggestive
rs7608697	35	123	2.81455e-05	suggestive
rs10905668	149	52	0.000155725	suggestive
rs11649613	521	276	0.00121228	suggestive
rs10905669	124	53	0.00141197	suggestive
rs16971619	183	347	0.00165936	significant
rs2233474	347	185	0.00205368	suggestive
rs658979	28	71	0.00205679	suggestive
rs41295065	18	49	0.0030764	suggestive
rs7690700	82	37	0.00449296	significant
rs1788234	24	50	0.0141818	suggestive
rs10400125	596	743	0.015069	suggestive
rs35500161	297	207	0.0164131	suggestive
rs73940770	91	145	0.0167731	suggestive
rs6997	75	42	0.0202035	significant
rs4855850	421	325	0.0214693	suggestive
rs10400165	417	517	0.0219397	suggestive
rs2156580	102	63	0.0244205	suggestive
rs10400124	310	387	0.0275128	suggestive
rs2117939	226	293	0.0285127	suggestive
rs10905604	27	49	0.0302135	suggestive
rs3859439	271	338	0.0313087	suggestive
rs3774808	345	416	0.0317163	suggestive
rs10207392	522	597	0.0322629	suggestive
rs10905806	49	27	0.0324364	suggestive
rs4560096	5	15	0.033097	suggestive
rs621899	52	81	0.0363064	suggestive
rs149311	9	21	0.0384221	suggestive
rs3811699	68	42	0.0385076	significant
rs61839660	86	56	0.0391664	suggestive
rs887314	123	86	0.0396994	significant
rs230534	124	165	0.0418587	suggestive
rs223332	408	352	0.0423831	suggestive
rs7276630	89	124	0.0427035	suggestive
rs12149160	401	347	0.0438118	suggestive
rs12648696	379	326	0.0443374	suggestive
rs9311428	33	54	0.0444626	suggestive
rs4955430	106	74	0.0454436	suggestive
rs35269816	25	43	0.0461283	suggestive
rs7740707	46	27	0.0472621	suggestive
rs6446275	87	59	0.0475711	suggestive
rs3826007	46	70	0.0477553	significant
rs622697	77	51	0.047808	suggestive
rs2247510	105	75	0.0514522	suggestive
rs35940194	25	42	0.0526947	suggestive
rs35040156	73	49	0.0537938	suggestive
rs10213251	206	243	0.0574978	suggestive
rs12645469	122	92	0.0587073	suggestive
rs1983890	207	243	0.0590917	suggestive
rs11593331	117	88	0.0601385	suggestive
rs4359295	10	3	0.0602823	suggestive
rs1646067	237	272	0.0613954	suggestive
rs7516014	46	67	0.0615861	suggestive
rs6498175	342	308	0.0640875	suggestive
rs3811695	288	254	0.064599	suggestive
rs998592	51	33	0.0651159	significant
rs7078273	85	111	0.0656618	suggestive
rs501089	4	11	0.0724954	significant
rs9854068	85	109	0.0728422	significant
rs2241844	127	101	0.0733393	suggestive
rs8026803	99	124	0.0733417	significant
rs1690492	396	421	0.0734778	suggestive
rs7577824	28	43	0.0753731	suggestive
rs3811696	352	326	0.0755777	suggestive
rs6908626	63	84	0.0756207	suggestive
rs67660661	29	17	0.0797238	suggestive
rs3926619	12	22	0.0813683	suggestive
rs34088139	34	21	0.081621	suggestive
rs12212193	117	140	0.0833046	suggestive
rs4766460	95	117	0.0834416	suggestive
rs10849962	233	209	0.0840128	suggestive
rs8102492	340	360	0.0847826	suggestive
rs3759057	36	23	0.0875591	suggestive
rs7324791	100	121	0.0884469	suggestive
rs78753859	80	61	0.0885474	suggestive
rs6772095	62	45	0.0887704	suggestive
rs223463	171	192	0.0912718	suggestive
rs7205916	15	25	0.0967192	suggestive
rs6498136	231	248	0.0994485	suggestive
rs55801751	261	244	0.0996553	suggestive
rs2303437	90	108	0.100407	suggestive
rs230505	25	37	0.100672	suggestive
rs3778607	68	52	0.102241	suggestive
rs3094287	132	150	0.102588	suggestive
rs2272676	254	238	0.103046	suggestive
rs4781030	148	130	0.105001	suggestive
rs28569794	13	22	0.105153	suggestive
rs8105903	261	246	0.105188	suggestive
rs3746924	17	27	0.105267	suggestive
rs1138357	106	123	0.106838	significant
rs223390	432	439	0.107607	suggestive
rs4855839	256	242	0.108672	suggestive
rs61897178	18	28	0.109092	suggestive
rs2280406	116	99	0.109344	suggestive
rs1879877	84	100	0.110324	suggestive
rs4302219	106	122	0.111785	suggestive
rs4429160	14	7	0.112895	suggestive
rs695872	99	83	0.113371	suggestive
rs223464	128	143	0.11584	suggestive
rs2073499	90	105	0.116785	suggestive
rs193756	101	116	0.117056	suggestive
rs60733400	29	19	0.117306	significant
rs741176	36	25	0.118743	suggestive
rs74278191	97	82	0.119293	suggestive
rs10432228	24	15	0.119804	suggestive
rs386243	112	97	0.119882	suggestive
rs223387	324	331	0.120174	suggestive
rs56258221	56	43	0.120931	significant
rs1800668	191	203	0.121223	significant
rs2562751	12	20	0.121251	suggestive
rs940045	210	198	0.121519	suggestive
rs2041670	3	8	0.122698	significant
rs7099083	116	102	0.125366	suggestive
rs34972832	49	37	0.125682	suggestive
rs59921976	416	412	0.128018	significant
rs13140464	54	42	0.130515	significant
rs3788013	38	49	0.134212	suggestive
rs11130192	131	119	0.134747	suggestive
rs6781790	234	241	0.13507	suggestive
rs11606481	15	23	0.136588	suggestive
rs117532831	77	65	0.139435	suggestive
rs281385	23	15	0.141569	suggestive
rs3181096	30	21	0.141572	suggestive
rs2850247	245	250	0.141944	significant
rs11642631	55	44	0.1431	suggestive
rs193755	56	67	0.143604	suggestive
rs12444495	60	71	0.144312	suggestive
rs9836630	181	173	0.144755	significant
rs6935510	70	81	0.144917	suggestive
rs2241843	99	88	0.146357	suggestive
rs12919083	67	56	0.147395	significant
rs6925797	81	70	0.148223	suggestive
rs2187310	27	36	0.149551	suggestive
rs2241845	96	106	0.149749	suggestive
rs6792510	87	97	0.151517	suggestive
rs1987102	20	28	0.153988	significant
rs10502147	56	66	0.154026	significant
rs223402	56	66	0.154026	suggestive
rs6446196	14	8	0.15533	suggestive
rs2287921	59	49	0.156691	significant
rs11603094	28	20	0.159062	suggestive
rs72696119	179	174	0.16165	suggestive
rs55950911	208	205	0.163725	suggestive
rs12982115	48	57	0.164688	suggestive
rs34602288	97	105	0.1654	suggestive
rs11667321	47	38	0.165514	suggestive
rs918738	47	38	0.165514	suggestive
rs1504215	111	103	0.165519	suggestive
rs539913897	32	24	0.167916	suggestive
rs3743976	17	24	0.168699	suggestive
rs2267846	6	11	0.170342	suggestive
rs223462	168	164	0.171709	suggestive
rs230540	11	6	0.175293	suggestive
rs223386	3	7	0.176444	suggestive
rs11256497	40	32	0.177573	suggestive
rs35300161	44	36	0.17991	suggestive
rs36030173	22	29	0.180907	suggestive
rs7282058	7	3	0.180962	suggestive
rs11900440	47	39	0.180963	suggestive
rs79444144	139	143	0.181262	suggestive
rs9970196	77	70	0.187704	significant
rs4648055	32	25	0.190385	suggestive
rs6779394	13	8	0.195213	suggestive
rs7319395	56	49	0.195616	suggestive
rs223441	8	4	0.200413	suggestive
rs11597367	8	4	0.200413	suggestive
rs12660698	119	122	0.200493	suggestive
rs41295061	62	68	0.200958	suggestive
rs230504	56	62	0.204002	suggestive
rs72835437	22	28	0.205527	suggestive
rs663743	94	98	0.205629	significant
rs55908299	26	20	0.207651	suggestive
rs3893660	69	74	0.210126	significant
rs12984041	40	46	0.210544	suggestive
rs3827536	12	17	0.21357	suggestive
rs67574266	33	27	0.214491	suggestive
rs1788114	42	36	0.215345	suggestive
rs479777	13	18	0.217367	significant
rs3803170	10	6	0.226955	suggestive
rs4256472	86	83	0.227227	suggestive
rs4781047	40	45	0.229525	suggestive
rs4698874	62	66	0.229785	suggestive
rs10905718	78	81	0.230281	significant
rs59735866	7	11	0.23083	suggestive
rs4781049	36	41	0.231683	suggestive
rs541198	26	31	0.234257	significant
rs112502960	24	19	0.235324	suggestive
rs71431151	60	56	0.237435	suggestive
rs2233362	8	12	0.23807	suggestive
rs11598494	29	24	0.238438	suggestive
rs3893661	79	81	0.243715	significant
rs3826793	3	6	0.250359	suggestive
rs60031276	3	6	0.250359	significant
rs11545336	86	87	0.251171	suggestive
rs386551	11	15	0.252259	suggestive
rs67760360	6	3	0.255221	significant
rs9328205	6	3	0.255221	suggestive
rs3134883	68	70	0.255902	significant
rs6801781	33	37	0.256585	suggestive
rs193754	14	18	0.259481	suggestive
rs62184026	50	53	0.259692	suggestive
rs9984108	16	20	0.262001	suggestive
rs3774959	17	21	0.262782	suggestive
rs10212828	21	25	0.263708	suggestive
rs7930208	31	27	0.265107	suggestive
rs4648495	29	25	0.266433	suggestive
rs2476491	72	73	0.267964	suggestive
rs17032850	72	73	0.267964	suggestive
rs2277798	23	19	0.268181	suggestive
rs313839	24	20	0.268217	significant
rs695871	48	45	0.268281	suggestive
rs230492	48	45	0.268281	suggestive
rs1862336	7	4	0.271211	suggestive
rs7674004	5	8	0.277396	significant
rs2241842	48	50	0.283513	suggestive
rs1050450	6	9	0.28548	significant
rs3744320	6	9	0.28548	suggestive
rs10872479	49	47	0.286716	suggestive
rs3802845	9	6	0.290562	suggestive
rs11720951	9	6	0.290562	suggestive
rs734072	9	6	0.290562	suggestive
rs7662182	27	30	0.29086	suggestive
rs1789358	25	28	0.293589	significant
rs7602904	56	55	0.294485	suggestive
rs11571319	8	11	0.295646	suggestive
rs12917716	66	66	0.295751	significant
rs6498160	54	53	0.298059	significant
rs76886907	9	12	0.298727	suggestive
rs601663	11	8	0.300632	suggestive
rs12783213	11	14	0.302341	suggestive
rs9784208	21	18	0.305712	suggestive
rs56952027	14	11	0.307067	suggestive
rs193778	35	33	0.312793	suggestive
rs6938904	31	29	0.321418	suggestive
rs2238154	25	27	0.328014	suggestive
rs2526390	25	27	0.328014	suggestive
rs749933	38	39	0.328746	significant
rs10013613	36	37	0.333742	suggestive
rs2277797	18	20	0.344507	suggestive
rs10432241	32	31	0.348533	suggestive
rs4849403	3	5	0.348869	suggestive
rs4647980	3	5	0.348869	suggestive
rs36110069	3	5	0.348869	suggestive
rs4848393	3	5	0.348869	suggestive
rs3087876	18	16	0.352496	suggestive
rs574835	5	3	0.353439	significant
rs1054873	5	3	0.353439	suggestive
rs230513	5	3	0.353439	suggestive
rs35759638	5	3	0.353439	suggestive
rs11938795	14	16	0.353766	significant
rs12917656	13	15	0.355911	significant
rs17478208	4	6	0.356399	suggestive
rs791587	12	14	0.357927	suggestive
rs10189015	15	13	0.35948	suggestive
rs16980741	11	13	0.359763	suggestive
rs2321694	9	11	0.362605	suggestive
rs11203202	9	11	0.362605	suggestive
rs11571299	6	8	0.362742	suggestive
rs883868	6	8	0.362742	suggestive
rs78168245	26	25	0.367424	suggestive
rs2839508	10	8	0.36752	suggestive
rs73093445	10	8	0.36752	suggestive
rs4600314	9	7	0.367771	suggestive
rs55853340	9	7	0.367771	suggestive
rs1646066	35	35	0.368899	suggestive
rs223418	22	23	0.376529	suggestive
rs17842596	21	22	0.380252	suggestive
rs3750672	19	20	0.388043	suggestive
rs937839	20	19	0.389762	suggestive
rs3118469	29	29	0.390767	significant
rs3213628	18	19	0.392123	suggestive
rs3817685	18	19	0.392123	suggestive
rs78547790	19	18	0.393897	suggestive
rs831082	27	27	0.399026	suggestive
rs7593638	16	17	0.400683	suggestive
rs2008009	25	25	0.407875	suggestive
rs4955420	13	14	0.414645	suggestive
rs2526754	12	11	0.427062	suggestive
rs3742003	12	11	0.427062	suggestive
rs9981624	9	10	0.435753	suggestive
rs11571298	9	10	0.435753	suggestive
rs2526389	10	9	0.438189	suggestive
rs10905879	7	8	0.447593	suggestive
rs682278	6	7	0.453886	suggestive
rs2671422	6	7	0.453886	suggestive
rs13112557	6	7	0.453886	significant
rs11707890	6	5	0.463327	suggestive
rs838136	4	5	0.467313	suggestive
rs4849442	4	5	0.467313	suggestive
rs4147359	4	5	0.467313	significant
rs5742909	5	4	0.470317	suggestive
rs11256943	3	4	0.47449	suggestive
rs932999	3	4	0.47449	suggestive
rs527465	3	4	0.47449	suggestive
rs12526822	3	4	0.47449	suggestive
rs4698863	3	4	0.47449	suggestive
rs602534	3	4	0.47449	significant
rs12927355	3	4	0.47449	significant
rs11075709	4	3	0.477634	suggestive
rs1640922	4	3	0.477634	suggestive
rs9378805	4	3	0.477634	suggestive
rs9571110	4	3	0.477634	suggestive
rs11542299	4	3	0.477634	suggestive
rs791588	4	3	0.477634	suggestive
rs9888873	4	3	0.477634	suggestive
rs598493	4	3	0.477634	suggestive
rs6853193	4	3	0.477634	suggestive
rs521950	4	3	0.477634	suggestive
rs7699678	4	3	0.477634	significant
rs7434077	4	3	0.477634	suggestive
rs12924729	12	12	0.488532	significant
rs9862080	11	11	0.497571	significant
rs6498135	10	10	0.507349	suggestive
rs9378373	8	8	0.529783	suggestive
rs13030054	8	8	0.529783	suggestive
rs614120	7	7	0.542947	suggestive
rs7119563	7	7	0.542947	significant
rs2856237	6	6	0.557963	suggestive
rs706778	5	5	0.575558	suggestive
rs9392504	5	5	0.575558	suggestive
rs4698862	4	4	0.597007	suggestive
rs7768807	4	4	0.597007	suggestive
rs3920615	4	4	0.597007	suggestive
rs11130213	4	4	0.597007	significant
rs1570538	3	3	0.624831	suggestive
rs1078911	3	3	0.624831	suggestive
rs118882	3	3	0.624831	suggestive
rs60281674	3	3	0.624831	significant
rs2233360	3	3	0.624831	suggestive
rs269578	3	3	0.624831	suggestive
rs4235404	3	3	0.624831	suggestive
rs3809033	3	3	0.624831	suggestive
rs6840978	3	3	0.624831	significant
rs1944925	3	3	0.624831	suggestive
rs3774967	3	3	0.624831	suggestive
rs7699231	3	3	0.624831	significant
rs11702374	3	3	0.624831	suggestive
rs170731	3	3	0.624831	suggestive
rs6776145	3	3	0.624831	suggestive
rs10932031	3	3	0.624831	suggestive
rs11756284	3	3	0.624831	suggestive
rs4855877	3	3	0.624831	suggestive
rs223468	3	3	0.624831	suggestive
rs2023532	3	3	0.624831	suggestive
rs2159370	3	3	0.624831	suggestive
rs12749591	3	3	0.624831	significant
rs11714097	3	3	0.624831	suggestive
